# Supplementary material for: Competition between influenza A virus subtypes through heterosubtypic immunity modulates re-infection and antibody dynamics in the mallard duck
Source: PLoS Pathog. 2017 Jun 22;13(6):e1006419. doi: 10.1371/journal.ppat.1006419 (PMC5481145; doi:10.1371/journal.ppat.1006419)
Supplement: S1 Dataset — Data on virus intensity (Ct-values) and isolation from the pre-challenge and the long-term homologous challenges (11 and 15 week intervals) is presented in separated different worksheets. Data on Ct-values and virus isolation for the heterologous challenges and the H3N8 x H3N8 (5- week interval) is presented in the same worksheet. Columns indicate: Sample ID, Band number (individual identifier for each duck), day post infection (Day.pi), Ct-values from the matrix RRT-PCR and isolation data for cloacal (CL) and oropharyngeal (OP) samples. NP-Elisa values are presented as the S/N ratio and the 1- S/N ratio was used for the graphs. NA denotes “not applicable”. (XLSX) [file ppat.1006419.s018.xlsx]

## Sheet: H3N8_pre-challenge
SampleID	CLFAMCt-value	CLResultPCR	OPFAMCt-value	OPResultPCR	Band.number	Day pi	group	Isolation.CL	Isolation.OP
111	39.46	pos		neg	13	1	H3N8 initial
113	36.24	pos		neg	1	1	H3N8 initial
114		neg	37.24	pos	9	1	H3N8 initial
116	39.16	pos	37.3	pos	14	1	H3N8 initial
118		neg		neg	5	1	H3N8 initial
121	38.92	pos	36.69	pos	17	1	H3N8 initial
139	38.35	pos	36.86	pos	11	1	H3N8 initial
148	35.3	pos	36.88	pos	39	1	H3N8 initial
149	37.1	pos	34.85	pos	7	1	H3N8 initial
155	30.19	pos	28.43	pos	14	2	H3N8 initial	pos	pos
158	22.43	pos	28.33	pos	1	2	H3N8 initial	pos	pos
160	19.27	pos	26.51	pos	7	2	H3N8 initial	pos	pos
165	22.3	pos	28.3	pos	11	2	H3N8 initial	pos	pos
167	24.34	pos	27.69	pos	17	2	H3N8 initial	pos	pos
168	22.48	pos	26.34	pos	13	2	H3N8 initial	pos	pos
176	21.45	pos	NA	NA	39	2	H3N8 initial	pos	pos
178	21.29	pos	23.4	pos	9	2	H3N8 initial	pos	pos
181	25.88	pos	23.75	pos	5	2	H3N8 initial	pos	pos
191	25.95	pos	35.81	pos	14	3	H3N8 initial
197	29.5	pos	36.81	pos	7	3	H3N8 initial
207	28.89	pos	33.63	pos	5	3	H3N8 initial
214	31.31	pos	35.38	pos	1	3	H3N8 initial
218	31.19	pos	34.21	pos	17	3	H3N8 initial
219	32.81	pos	35.47	pos	9	3	H3N8 initial
222	28.3	pos	33.22	pos	11	3	H3N8 initial
228	28.66	pos	35.53	pos	13	3	H3N8 initial
230	23.31	pos	34.17	pos	39	3	H3N8 initial
232	27.18	pos	32.53	pos	14	4	H3N8 initial	pos	pos
235	25.77	pos	31.41	pos	13	4	H3N8 initial	pos	pos
236	24.62	pos	31.3	pos	7	4	H3N8 initial	pos	pos
241	26.23	pos	32.68	pos	5	4	H3N8 initial	pos	pos
242	29.92	pos	32.58	pos	39	4	H3N8 initial	pos	pos
247	29.03	pos	29.57	pos	17	4	H3N8 initial	pos	pos
248	29.23	pos	26.98	pos	1	4	H3N8 initial	pos	pos
258	28.66	pos	30.23	pos	9	4	H3N8 initial	pos	pos
260	23.83	pos	30.04	pos	11	4	H3N8 initial	pos	pos
273	31.39	pos	39.49	pos	14	5	H3N8 initial
282	29.79	pos	37.23	pos	5	5	H3N8 initial
287	31.68	pos	35.83	pos	11	5	H3N8 initial
289	29.94	pos	33.27	pos	7	5	H3N8 initial
290	30.76	pos	33.5	pos	39	5	H3N8 initial
302	32.27	pos	32.46	pos	13	5	H3N8 initial
304	30.86	pos	32.5	pos	17	5	H3N8 initial
312	32.26	pos	32.12	pos	9	5	H3N8 initial
313	30.77	pos	34.16	pos	1	5	H3N8 initial
316	33.57	pos	32.87	pos	39	6	H3N8 initial	pos	pos
317	34.12	pos	33.29	pos	14	6	H3N8 initial	pos	pos
319	31.22	pos	31.74	pos	1	6	H3N8 initial	pos	pos
327		neg	31.85	pos	5	6	H3N8 initial	pos	pos
333	33.51	pos	33.31	pos	9	6	H3N8 initial	pos	pos
335	30.2	pos	30.33	pos	17	6	H3N8 initial	pos	pos
338	27.6	pos	30.66	pos	7	6	H3N8 initial	pos	pos
341	31.06	pos	31.91	pos	11	6	H3N8 initial	pos	pos
346	29.49	pos	34.16	pos	13	6	H3N8 initial	pos	pos
356		neg	38.71	pos	14	7	H3N8 initial
360	37.21	pos		neg	13	7	H3N8 initial
362	37.53	pos		neg	5	7	H3N8 initial
363	33.94	pos		neg	7	7	H3N8 initial
376	36.47	pos		neg	9	7	H3N8 initial
386	38.39	pos		neg	11	7	H3N8 initial
390	39.14	pos	38.06	pos	39	7	H3N8 initial
393		neg	39.24	pos	17	7	H3N8 initial
395	36.32	pos		neg	1	7	H3N8 initial
463	29.83	pos	38.87	pos	13	8	H3N8 initial	pos	neg
472		neg	38.06	pos	39	8	H3N8 initial	neg	neg
473		neg		neg	1	8	H3N8 initial	pos	neg
474	32.49	pos	33.92	pos	39	8	H3N8 initial	pos	pos
475	37.04	pos	32.79	pos	7	8	H3N8 initial	neg	pos
481		neg	35.49	pos	17	8	H3N8 initial	neg	neg
483		neg	34.93	pos	14	8	H3N8 initial	neg	pos
488	34.82	pos	36.75	pos	11	8	H3N8 initial	pos	neg
497		neg	37.5	pos	9	8	H3N8 initial	pos	neg
499	35.28	pos		neg	5	8	H3N8 initial	pos	neg
506	38.65	pos		neg	14	10	H3N8 initial	neg	pos
509	37.99	pos		neg	9	10	H3N8 initial	neg	neg
513	34.17	pos	36.56	pos	11	10	H3N8 initial	pos	neg
516	39.06	pos		neg	1	10	H3N8 initial	neg	neg
517		neg	37.18	pos	17	10	H3N8 initial	neg	neg
518	36.18	pos		neg	13	10	H3N8 initial	pos	neg
520		neg	39.43	pos	5	10	H3N8 initial	neg	neg
525	37.12	pos		neg	7	10	H3N8 initial	neg	neg
531	38.06	pos	37.86	pos	39	10	H3N8 initial	neg	neg
545	34.39	pos		neg	39	12	H3N8 initial	pos	neg
553	37.17	pos		neg	1	12	H3N8 initial	pos	neg
554	38.76	pos		neg	14	12	H3N8 initial	neg	neg
555		neg		neg	11	12	H3N8 initial	neg	neg
558		neg	36.08	pos	17	12	H3N8 initial	neg	neg
567		neg		neg	13	12	H3N8 initial	neg	neg
574		neg		neg	5	12	H3N8 initial	neg	neg
580		neg		neg	9	12	H3N8 initial	neg	neg
582		neg		neg	7	12	H3N8 initial	neg	neg
591		neg	39.28	pos	9	14	H3N8 initial	neg	neg
592		neg	38.79	pos	14	14	H3N8 initial	neg	neg
593		neg		neg	13	14	H3N8 initial	neg	neg
606		neg	39.2	pos	17	14	H3N8 initial	neg	neg
609		neg		neg	5	14	H3N8 initial	neg	neg
610		neg		neg	11	14	H3N8 initial	neg	neg
614		neg	38.94	pos	39	14	H3N8 initial	neg	neg
624		neg	38.93	pos	1	14	H3N8 initial	neg	neg
626		neg		neg	7	14	H3N8 initial	neg	neg

## Sheet: H3xH3_11weeks
SampleID	CLFAMCt-value	CLResultPCR	OPFAMCt-value	OPResultPCR	Band.number	Day.pi	group	Isolation.CL	Isolation.OP
1546		neg		neg	12	1	H3N8 x H3N8 (11weeks)
1547		neg		neg	16	1	H3N8 x H3N8 (11weeks)
1548		neg	38.68	pos	29	1	H3N8 x H3N8 (11weeks)
1549		neg		neg	4	1	H3N8 x H3N8 (11weeks)
1550		neg	39.19	pos	31	1	H3N8 x H3N8 (11weeks)
1551		neg	27.06	pos	90	1	control H3N8 (11weeks)
1552		neg	32.16	pos	87	1	control H3N8 (11weeks)
1553	38.63	pos	32.74	pos	83	1	control H3N8 (11weeks)
1554		neg		neg	99	1	control H3N8 (11weeks)
1555	39.27	pos	33.55	pos	97	1	control H3N8 (11weeks)
1556		neg		neg	31	2	H3N8 x H3N8 (11weeks)	neg	neg
1557		neg		neg	4	2	H3N8 x H3N8 (11weeks)	neg	neg
1558		neg		neg	16	2	H3N8 x H3N8 (11weeks)	neg	neg
1559		neg		neg	12	2	H3N8 x H3N8 (11weeks)	neg	neg
1560		neg		neg	29	2	H3N8 x H3N8 (11weeks)	neg	neg
1561	37.18	pos		neg	87	2	control H3N8 (11weeks)	neg	pos
1562		neg		neg	97	2	control H3N8 (11weeks)	neg	pos
1563	19.86	pos		neg	83	2	control H3N8 (11weeks)	pos	neg
1564		neg		neg	99	2	control H3N8 (11weeks)	pos	pos
1565	29.04	pos	32.83	pos	90	2	control H3N8 (11weeks)	pos	pos
1566		neg	39.27	pos	12	3	H3N8 x H3N8 (11weeks)
1567		neg		neg	29	3	H3N8 x H3N8 (11weeks)
1568		neg		neg	16	3	H3N8 x H3N8 (11weeks)
1569		neg		neg	4	3	H3N8 x H3N8 (11weeks)
1570		neg		neg	31	3	H3N8 x H3N8 (11weeks)
1571	30.93	pos	33.47	pos	90	3	control H3N8 (11weeks)
1572	31.55	pos	30.68	pos	87	3	control H3N8 (11weeks)
1573	30.02	pos	32.97	pos	83	3	control H3N8 (11weeks)
1574	24.71	pos	27.5	pos	97	3	control H3N8 (11weeks)
1575	31.78	pos	33.62	pos	99	3	control H3N8 (11weeks)
1576		neg		neg	16	4	H3N8 x H3N8 (11weeks)	neg	neg
1577		neg		neg	29	4	H3N8 x H3N8 (11weeks)	neg	neg
1578		neg		neg	4	4	H3N8 x H3N8 (11weeks)	neg	neg
1579		neg		neg	12	4	H3N8 x H3N8 (11weeks)	neg	neg
1580		neg		neg	31	4	H3N8 x H3N8 (11weeks)	neg	neg
1581	24.24	pos	31.67	pos	87	4	control H3N8 (11weeks)	pos	pos
1582	27.11	pos	31.19	pos	83	4	control H3N8 (11weeks)	pos	pos
1583	26.4	pos	31.05	pos	90	4	control H3N8 (11weeks)	pos	pos
1584	25.16	pos	31.63	pos	97	4	control H3N8 (11weeks)	pos	pos
1585	29.32	pos	32.33	pos	99	4	control H3N8 (11weeks)	pos	pos
1586		neg		neg	12	5	H3N8 x H3N8 (11weeks)
1587		neg		neg	16	5	H3N8 x H3N8 (11weeks)
1588		neg		neg	31	5	H3N8 x H3N8 (11weeks)
1589		neg	39.16	pos	29	5	H3N8 x H3N8 (11weeks)
1590		neg		neg	4	5	H3N8 x H3N8 (11weeks)
1591	32.62	pos	35.36	pos	97	5	control H3N8 (11weeks)
1592	32.38	pos	37.14	pos	87	5	control H3N8 (11weeks)
1593	31.39	pos	34.47	pos	83	5	control H3N8 (11weeks)
1594	35.25	pos	34.86	pos	99	5	control H3N8 (11weeks)
1595	32.05	pos	34.31	pos	90	5	control H3N8 (11weeks)
1596		neg		neg	12	6	H3N8 x H3N8 (11weeks)	neg	neg
1597		neg		neg	29	6	H3N8 x H3N8 (11weeks)	neg	neg
1598		neg		neg	16	6	H3N8 x H3N8 (11weeks)	neg	neg
1599		neg		neg	31	6	H3N8 x H3N8 (11weeks)	neg	neg
1600		neg		neg	4	6	H3N8 x H3N8 (11weeks)	neg	neg
1601	37.5	pos	33.97	pos	83	6	control H3N8 (11weeks)	pos	neg
1602		neg	33.64	pos	90	6	control H3N8 (11weeks)	neg	neg
1603		neg	35.4	pos	87	6	control H3N8 (11weeks)	pos	neg
1604	39.32	pos	30.68	pos	99	6	control H3N8 (11weeks)	neg	pos
1605	37.63	pos	33.83	pos	97	6	control H3N8 (11weeks)	pos	neg
1606		neg	35.87	pos	16	7	H3N8 x H3N8 (11weeks)
1607		neg		neg	29	7	H3N8 x H3N8 (11weeks)
1608		neg		neg	4	7	H3N8 x H3N8 (11weeks)
1609		neg		neg	31	7	H3N8 x H3N8 (11weeks)
1610		neg		neg	12	7	H3N8 x H3N8 (11weeks)
1611	34.3	pos		neg	87	7	control H3N8 (11weeks)
1612	39.1	pos	36.66	pos	83	7	control H3N8 (11weeks)
1613		neg		neg	99	7	control H3N8 (11weeks)
1614		neg		neg	90	7	control H3N8 (11weeks)
1615		neg		NA	97	7	control H3N8 (11weeks)
1616		neg		neg	12	8	H3N8 x H3N8 (11weeks)	neg	neg
1617		neg		neg	16	8	H3N8 x H3N8 (11weeks)	neg	neg
1618		neg		neg	29	8	H3N8 x H3N8 (11weeks)	neg	neg
1619		neg		neg	31	8	H3N8 x H3N8 (11weeks)	neg	neg
1620		neg		neg	4	8	H3N8 x H3N8 (11weeks)	neg	neg
1621	34.32	pos	38.88	pos	87	8	control H3N8 (11weeks)	pos	neg
1622	37.77	pos	34.24	pos	97	8	control H3N8 (11weeks)	pos	neg
1623	35.2	pos	34.84	pos	83	8	control H3N8 (11weeks)	neg	neg
1624		neg	37.51	pos	99	8	control H3N8 (11weeks)	neg	neg
1625	37.73	pos	36.11	pos	90	10	control H3N8 (11weeks)	neg	neg
1626		neg		neg	31	10	H3N8 x H3N8 (11weeks)	neg	neg
1627		neg		neg	12	10	H3N8 x H3N8 (11weeks)	neg	neg
1628		neg		neg	4	10	H3N8 x H3N8 (11weeks)	neg	neg
1629		neg		neg	16	10	H3N8 x H3N8 (11weeks)	neg	neg
1630		neg		neg	29	10	H3N8 x H3N8 (11weeks)	neg	neg
1631		neg		neg	87	10	control H3N8 (11weeks)	neg	neg
1632	38.06	pos	35.55	pos	83	10	control H3N8 (11weeks)	neg	neg
1633	35.75	pos	34.07	pos	97	10	control H3N8 (11weeks)	neg	neg
1634	37.23	pos		neg	99	10	control H3N8 (11weeks)	neg	neg
1635	37.42	pos	38.78	pos	90	12	control H3N8 (11weeks)	neg	neg
1636		neg		neg	31	12	H3N8 x H3N8 (11weeks)	neg	neg
1637		neg		neg	4	12	H3N8 x H3N8 (11weeks)	neg	neg
1638	34.5	pos		neg	16	12	H3N8 x H3N8 (11weeks)	neg	neg
1639		neg		neg	12	12	H3N8 x H3N8 (11weeks)	neg	neg
1640	33.7	pos		neg	29	12	H3N8 x H3N8 (11weeks)	neg	neg
1641	39.24	pos	38.86	pos	87	12	control H3N8 (11weeks)	neg	neg
1642	37.27	pos		neg	83	12	control H3N8 (11weeks)	neg	neg
1643	37.57	pos	38.04	pos	90	12	control H3N8 (11weeks)	neg	neg
1644	35.97	pos		neg	97	12	control H3N8 (11weeks)	neg	neg
1645		neg	37.41	pos	99	12	control H3N8 (11weeks)	NA	NA
1646		neg		neg	12	14	H3N8 x H3N8 (11weeks)	neg	neg
1647		neg		neg	29	14	H3N8 x H3N8 (11weeks)	neg	neg
1648	31.7	pos		neg	31	14	H3N8 x H3N8 (11weeks)	neg	neg
1649		neg		neg	16	14	H3N8 x H3N8 (11weeks)	neg	neg
1650		neg		neg	4	14	H3N8 x H3N8 (11weeks)	neg	neg
1651		neg	38.62	pos	87	14	control H3N8 (11weeks)	neg	neg
1652		neg		neg	99	14	control H3N8 (11weeks)	neg	neg
1653		neg	37.91	pos	90	14	control H3N8 (11weeks)	neg	neg
1654		neg	36.09	pos	83	14	control H3N8 (11weeks)	neg	neg
1655	39.43	pos		neg	97	14	control H3N8 (11weeks)	neg	neg

## Sheet: H3xH3_15weeks
SampleID	CLFAMCt-value	CLResultPCR	OPFAMCt-value	OPResultPCR	Band.number	Day.pi	group	Isolation.CL	Isolation.OP
1671		neg	39.39	pos	33	1	H3N8 x H3N8 (15weeks)
1672		neg		neg	19	1	H3N8 x H3N8 (15weeks)
1673		neg		neg	40	1	H3N8 x H3N8 (15weeks)
1674		neg	37.36	pos	extra	1	H3N8 x H3N8 (15weeks)
1675		neg		neg	38	1	H3N8 x H3N8 (15weeks)
1676		neg	34.85	pos	82	1	control for H3N8 (15weeks)
1677	28.21	pos		neg	78	1	control for H3N8 (15weeks)
1678		neg	37.14	pos	73	1	control for H3N8 (15weeks)
1679	36.46	pos	31.82	pos	66	1	control for H3N8 (15weeks)
1680		neg	36.3	pos	85	1	control for H3N8 (15weeks)
1681		neg	39.43	pos	40	2	H3N8 x H3N8 (15weeks)	neg	neg
1682		neg		neg	19	2	H3N8 x H3N8 (15weeks)	neg	neg
1683		neg		neg	33	2	H3N8 x H3N8 (15weeks)	neg	neg
1684		neg		neg	extra	2	H3N8 x H3N8 (15weeks)	neg	neg
1685		neg		neg	38	2	H3N8 x H3N8 (15weeks)	neg	neg
1686	21.9	pos	35.24	pos	73	2	control for H3N8 (15weeks)	pos	pos
1687	34.1	pos	33.95	pos	66	2	control for H3N8 (15weeks)	pos	pos
1688	32.91	pos	33.77	pos	82	2	control for H3N8 (15weeks)	pos	pos
1689	21.51	pos	32.49	pos	78	2	control for H3N8 (15weeks)	pos	pos
1690	23.41	pos	31.18	pos	85	2	control for H3N8 (15weeks)	pos	pos
1691		neg		neg	33	3	H3N8 x H3N8 (15weeks)
1692		neg		neg	40	3	H3N8 x H3N8 (15weeks)
1693	38.65	pos		neg	extra	3	H3N8 x H3N8 (15weeks)
1694		neg		neg	19	3	H3N8 x H3N8 (15weeks)
1695		neg		neg	38	3	H3N8 x H3N8 (15weeks)
1696		neg	33.89	pos	82	3	control for H3N8 (15weeks)
1697		neg	32.77	pos	66	3	control for H3N8 (15weeks)
1698	25.28	pos	37.53	pos	85	3	control for H3N8 (15weeks)
1699	35.65	pos	35.04	pos	78	3	control for H3N8 (15weeks)
1700	36.25	pos	34.32	pos	73	3	control for H3N8 (15weeks)
1701	36.65	pos		neg	33	4	H3N8 x H3N8 (15weeks)	neg	neg
1702	37.4	pos		neg	19	4	H3N8 x H3N8 (15weeks)	neg	neg
1703		neg		neg	38	4	H3N8 x H3N8 (15weeks)	neg	neg
1704		neg		neg	40	4	H3N8 x H3N8 (15weeks)	neg	neg
1705		neg		neg	extra	4	H3N8 x H3N8 (15weeks)	neg	neg
1706	25.47	pos	27.67	pos	82	4	control for H3N8 (15weeks)	pos	pos
1707	25	pos	32.27	pos	78	4	control for H3N8 (15weeks)	pos	pos
1708	29.41	pos	32.36	pos	85	4	control for H3N8 (15weeks)	pos	pos
1709	34.2	pos	30.58	pos	66	4	control for H3N8 (15weeks)	pos	pos
1710	33.1	pos	30.48	pos	73	4	control for H3N8 (15weeks)	pos	pos
1711		neg	39.28	pos	33	5	H3N8 x H3N8 (15weeks)
1712		neg		neg	40	5	H3N8 x H3N8 (15weeks)
1713		neg		neg	extra	5	H3N8 x H3N8 (15weeks)
1714		neg		neg	19	5	H3N8 x H3N8 (15weeks)
1715		neg		neg	38	5	H3N8 x H3N8 (15weeks)
1716	38.91	pos	36.31	pos	78	5	control for H3N8 (15weeks)
1717	34.64	pos	34.86	pos	85	5	control for H3N8 (15weeks)
1718	32.52	pos	34.91	pos	66	5	control for H3N8 (15weeks)
1719	37.18	pos	30.89	pos	82	5	control for H3N8 (15weeks)
1720	38.21	pos	32.83	pos	73	5	control for H3N8 (15weeks)
1721		neg		neg	19	6	H3N8 x H3N8 (15weeks)	neg	neg
1722		neg		neg	extra	6	H3N8 x H3N8 (15weeks)	neg	neg
1723		neg		neg	38	6	H3N8 x H3N8 (15weeks)	neg	neg
1724		neg		neg	33	6	H3N8 x H3N8 (15weeks)	neg	neg
1725		neg		neg	40	6	H3N8 x H3N8 (15weeks)	neg	neg
1726	36.32	pos	37.11	pos	82	6	control for H3N8 (15weeks)	neg	neg
1727		neg	38.43	pos	78	6	control for H3N8 (15weeks)	neg	neg
1728	36.06	pos	32.15	pos	66	6	control for H3N8 (15weeks)	neg	neg
1729	33.35	pos	35.25	pos	85	6	control for H3N8 (15weeks)	pos	neg
1730	28.47	pos	35.12	pos	73	6	control for H3N8 (15weeks)	pos	neg
1731		neg		neg	33	7	H3N8 x H3N8 (15weeks)
1732		neg		neg	19	7	H3N8 x H3N8 (15weeks)
1733		neg		neg	38	7	H3N8 x H3N8 (15weeks)
1734		neg		neg	extra	7	H3N8 x H3N8 (15weeks)
1735		neg		neg	40	7	H3N8 x H3N8 (15weeks)
1736		neg		neg	82	7	control for H3N8 (15weeks)
1737	32.28	pos	38.62	pos	66	7	control for H3N8 (15weeks)
1738		neg	37.87	pos	78	7	control for H3N8 (15weeks)
1739	39.18	pos		neg	85	7	control for H3N8 (15weeks)
1740		neg	37.96	pos	73	7	control for H3N8 (15weeks)
1741		neg		neg	19	8	H3N8 x H3N8 (15weeks)	neg	neg
1742		neg		neg	33	8	H3N8 x H3N8 (15weeks)	neg	neg
1743	28.33	pos		neg	38	8	H3N8 x H3N8 (15weeks)	neg	neg
1744		neg		neg	extra	8	H3N8 x H3N8 (15weeks)	neg	neg
1745		neg		neg	40	8	H3N8 x H3N8 (15weeks)	neg	neg
1746	37.5	pos	35.51	pos	82	8	control for H3N8 (15weeks)	neg	neg
1747	37.9	pos	39.06	pos	66	8	control for H3N8 (15weeks)	neg	neg
1748	38.54	pos		neg	85	8	control for H3N8 (15weeks)	neg	neg
1749	39.19	pos	37.27	pos	78	8	control for H3N8 (15weeks)	neg	neg
1750		neg	38.53	pos	73	8	control for H3N8 (15weeks)	neg	neg
1751		neg		neg	33	10	H3N8 x H3N8 (15weeks)	neg	neg
1752		neg		neg	19	10	H3N8 x H3N8 (15weeks)	neg	neg
1753		neg		neg	extra	10	H3N8 x H3N8 (15weeks)	neg	neg
1754		neg		neg	38	10	H3N8 x H3N8 (15weeks)	neg	neg
1755		neg		neg	40	10	H3N8 x H3N8 (15weeks)	neg	neg
1756		neg		neg	85	10	control for H3N8 (15weeks)	neg	neg
1757	39.49	pos		neg	82	10	control for H3N8 (15weeks)	neg	neg
1758		neg		neg	78	10	control for H3N8 (15weeks)	neg	neg
1759		neg	39.03	pos	66	10	control for H3N8 (15weeks)	neg	neg
1760		neg		NA	73	10	control for H3N8 (15weeks)	neg	neg
1761		neg		neg	40	12	H3N8 x H3N8 (15weeks)	neg	neg
1762		neg		neg	33	12	H3N8 x H3N8 (15weeks)	neg	neg
1763		neg		neg	19	12	H3N8 x H3N8 (15weeks)	neg	neg
1764		neg		neg	extra	12	H3N8 x H3N8 (15weeks)	neg	neg
1765		neg		neg	38	12	H3N8 x H3N8 (15weeks)	neg	neg
1766		neg		neg	73	12	control for H3N8 (15weeks)	neg	neg
1767		neg		neg	82	12	control for H3N8 (15weeks)	neg	neg
1768		neg	38.86	pos	66	12	control for H3N8 (15weeks)	neg	neg
1769		neg	34.33	pos	78	12	control for H3N8 (15weeks)	neg	neg
1770		neg		neg	85	12	control for H3N8 (15weeks)	neg	neg
1771		neg		neg	33	14	H3N8 x H3N8 (15weeks)	neg	neg
1772		neg	39.46	pos	19	14	H3N8 x H3N8 (15weeks)	neg	neg
1773		neg		neg	40	14	H3N8 x H3N8 (15weeks)	neg	neg
1774		neg		neg	38	14	H3N8 x H3N8 (15weeks)	neg	neg
1775		neg	38.43	pos	extra	14	H3N8 x H3N8 (15weeks)	neg	neg
1776	38.32	pos		neg	85	14	control for H3N8 (15weeks)	neg	neg
1777	38.43	pos	38.51	pos	78	14	control for H3N8 (15weeks)	neg	neg
1778	38.37	pos		neg	82	14	control for H3N8 (15weeks)	neg	neg
1779		neg		neg	73	14	control for H3N8 (15weeks)	neg	neg
1780		neg	39.32	pos	66	14	control for H3N8 (15weeks)	neg	neg

## Sheet: ViralLoad&IsolationTrial_5weeks
SampleID	CLFAMCt	CLResultPCR	OPFAMCt	OPResultPCR	Band.number	Day.pi	Group	Isolation.CL	Isolation.OP	Comment
1047		neg		neg	3	4	H3N8 x H3N8 (5weeks)	neg	neg
1048		neg		neg	37	4	H3N8 x H3N8 (5weeks)	neg	neg
1049		neg		neg	27	4	H3N8 x H3N8 (5weeks)	neg	neg
1050		neg		neg	5	4	H3N8 x H3N8 (5weeks)	neg	neg
1051	39.28	pos		neg	13	4	H3N8 x H3N8 (5weeks)	neg	neg
1052	26.19	pos	32.35	pos	95	4	control H3N8	pos	pos
1053	27.92	pos	30.18	pos	59	4	control H3N8	pos	pos
1054	23.5	pos	29.14	pos	68	4	control H3N8	pos	pos
1055	31.51	pos	31.04	pos	71	4	control H3N8	pos	pos
1056	29.45	pos	30.43	pos	46	4	control H3N8	pos	pos
1107	38.81	pos	36.89	pos	5	5	H3N8 x H3N8 (5weeks)	neg	neg
1108	38.04	pos	36.38	pos	27	5	H3N8 x H3N8 (5weeks)	neg	neg
1109		neg	35	pos	3	5	H3N8 x H3N8 (5weeks)	neg	neg
1110	37.85	pos		neg	37	5	H3N8 x H3N8 (5weeks)	neg	neg
1111		neg		neg	13	5	H3N8 x H3N8 (5weeks)	neg	neg
1112	23.76	pos	31.54	pos	68	5	control H3N8	pos	pos
1113	32.6	pos	32.34	pos	46	5	control H3N8	pos	pos
1114	23.45	pos	34.42	pos	95	5	control H3N8	pos	pos
1115	30.58	pos	39.41	pos	71	5	control H3N8	pos	pos
1116	20.72	pos	33.31	pos	59	5	control H3N8	pos	pos
1167		neg		neg	13	6	H3N8 x H3N8 (5weeks)	neg	neg
1168		neg		neg	37	6	H3N8 x H3N8 (5weeks)	neg	neg
1169		neg		neg	5	6	H3N8 x H3N8 (5weeks)	neg	neg
1170		neg		neg	3	6	H3N8 x H3N8 (5weeks)	neg	neg
1171		neg		neg	27	6	H3N8 x H3N8 (5weeks)	neg	neg
1172	27.97	pos	38.41	pos	68	6	control H3N8	pos	pos
1173	25.42	pos	34.5	pos	59	6	control H3N8	pos	pos
1174	32.97	pos	37.76	pos	95	6	control H3N8	pos	neg
1175	36.43	pos	38.02	pos	46	6	control H3N8	neg	pos
1176	33.23	pos	35.15	pos	71	6	control H3N8	pos	pos
1227		neg		neg	5	7	H3N8 x H3N8 (5weeks)	neg	neg
1228		neg		neg	27	7	H3N8 x H3N8 (5weeks)	neg	neg
1229		neg		neg	3	7	H3N8 x H3N8 (5weeks)	neg	neg
1230		neg		neg	37	7	H3N8 x H3N8 (5weeks)	neg	neg
1231		neg		neg	13	7	H3N8 x H3N8 (5weeks)	neg	neg
1232		neg	38.82	pos	59	7	control H3N8	neg	pos
1233	39.42	pos	37.18	pos	95	7	control H3N8	pos	neg
1234	36.55	pos	37.21	pos	68	7	control H3N8	pos	neg
1235		neg	39.07	pos	46	7	control H3N8	neg	neg
1236	32.1	pos	35.65	pos	71	7	control H3N8	pos	pos
1286	37.73	pos		neg	3	8	H3N8 x H3N8 (5weeks)	neg	neg
1287		neg		neg	27	8	H3N8 x H3N8 (5weeks)	neg	neg
1288	36.98	pos		neg	5	8	H3N8 x H3N8 (5weeks)	neg	neg
1289	37.05	pos		neg	13	8	H3N8 x H3N8 (5weeks)	neg	neg
1290	37.17	pos		neg	37	8	H3N8 x H3N8 (5weeks)	neg	neg
1291	37.29	pos		neg	68	8	control H3N8	neg	pos
1292	33.31	pos		neg	95	8	control H3N8	neg	neg
1293	35.64	pos		neg	59	8	control H3N8	neg	neg
1294	36.02	pos		neg	46	8	control H3N8	neg	neg
1295	25.86	pos		neg	71	8	control H3N8	pos	neg
1345		neg		neg	5	10	H3N8 x H3N8 (5weeks)	neg	neg
1346		neg		neg	27	10	H3N8 x H3N8 (5weeks)	neg	neg
1347		neg		neg	3	10	H3N8 x H3N8 (5weeks)	neg	neg
1348		neg		neg	13	10	H3N8 x H3N8 (5weeks)	neg	neg
1349		neg		neg	37	10	H3N8 x H3N8 (5weeks)	neg	neg
1350	35.45	pos		neg	71	10	control H3N8	neg	neg
1351	33.56	pos		neg	95	10	control H3N8	pos	neg
1352	31.04	pos	38.3	pos	68	10	control H3N8	neg	neg
1353	34.4	pos	36.08	pos	46	10	control H3N8	neg	neg
1354	35.42	pos	37.5	pos	59	10	control H3N8	neg	neg
1404		neg		neg	5	12	H3N8 x H3N8 (5weeks)	neg	neg
1405		neg		neg	3	12	H3N8 x H3N8 (5weeks)	neg	neg
1406		neg		neg	13	12	H3N8 x H3N8 (5weeks)	neg	neg
1407		neg		neg	27	12	H3N8 x H3N8 (5weeks)	neg	neg
1408		neg		neg	37	12	H3N8 x H3N8 (5weeks)	neg	neg
1409		neg	38.71	pos	68	12	control H3N8	neg	neg
1410	35.06	pos		neg	95	12	control H3N8	pos	neg
1411		neg	38.7	pos	46	12	control H3N8	neg	pos
1412	38.35	pos	38.5	pos	59	12	control H3N8	pos	neg
1413		neg	34.89	pos	71	12	control H3N8	neg	pos
1463		neg		neg	37	14	H3N8 x H3N8 (5weeks)	neg	neg
1464		neg		neg	3	14	H3N8 x H3N8 (5weeks)	neg	neg
1465		neg		neg	27	14	H3N8 x H3N8 (5weeks)	neg	neg
1466		neg		neg	13	14	H3N8 x H3N8 (5weeks)	neg	neg
1467		neg		neg	5	14	H3N8 x H3N8 (5weeks)	neg	neg
1468		neg		neg	68	14	control H3N8	neg	neg
1469		neg	38.78	pos	46	14	control H3N8	neg	neg
1470		neg		neg	95	14	control H3N8	neg	neg
1471		neg		neg	59	14	control H3N8	neg	neg
1472	36.59	pos		neg	71	14	control H3N8	neg	neg
892		neg	30.56	pos	3	1	H3N8 x H3N8 (5weeks)	neg	neg
893		neg		neg	37	1	H3N8 x H3N8 (5weeks)	neg	neg
894		neg		neg	5	1	H3N8 x H3N8 (5weeks)	neg	neg
895		neg		neg	13	1	H3N8 x H3N8 (5weeks)	neg	neg
896	39.21	pos	38.88	pos	27	1	H3N8 x H3N8 (5weeks)	neg	neg
897	25.67	pos	28.84	pos	46	1	control H3N8	pos	pos
898	35.78	pos	30.7	pos	95	1	control H3N8	pos	pos
899	39.07	pos	31.68	pos	59	1	control H3N8	pos	pos
900	22.86	pos	31.89	pos	71	1	control H3N8	pos	pos
901	37.57	pos	33.44	pos	68	1	control H3N8	pos	pos
927		neg		neg	37	2	H3N8 x H3N8 (5weeks)	neg	neg
928		neg		neg	5	2	H3N8 x H3N8 (5weeks)	neg	neg
929		neg	39.07	pos	27	2	H3N8 x H3N8 (5weeks)	neg	neg
930		neg		neg	3	2	H3N8 x H3N8 (5weeks)	neg	neg
931		neg		neg	13	2	H3N8 x H3N8 (5weeks)	neg	neg
932	20.12	pos	29.39	pos	95	2	control H3N8	pos	pos
933	26.22	pos	29.98	pos	46	2	control H3N8	pos	neg
934	29.58	pos	28.36	pos	59	2	control H3N8	pos	pos
935	19.67	pos	27.16	pos	68	2	control H3N8	pos	pos
936	24.38	pos	28.25	pos	71	2	control H3N8	pos	pos
987		neg		neg	37	3	H3N8 x H3N8 (5weeks)	neg	neg
988	37.21	pos		neg	27	3	H3N8 x H3N8 (5weeks)	neg	neg
989	36.63	pos	37.08	pos	3	3	H3N8 x H3N8 (5weeks)	neg	neg
990	36.5	pos	38.16	pos	5	3	H3N8 x H3N8 (5weeks)	neg	neg
991		neg	38.52	pos	13	3	H3N8 x H3N8 (5weeks)	neg	neg
992	24.85	pos	27.91	pos	46	3	control H3N8	pos	pos
993	21.53	pos	31.11	pos	71	3	control H3N8	pos	pos
994	22.27	pos	34.54	pos	95	3	control H3N8	pos	pos
995	26.74	pos	31.77	pos	68	3	control H3N8	pos	pos
996	28.66	pos	29.04	pos	59	3	control H3N8	pos	pos
1037		neg		neg	17	3	H3N8 x H4N5
1038		neg	37.5	pos	18	3	H3N8 x H4N5
1039		neg		neg	26	3	H3N8 x H4N5
1040		neg		neg	21	3	H3N8 x H4N5
1041	34.19	pos	38.37	pos	15	3	H3N8 x H4N5
1042	29.51	pos	33.37	pos	94	3	control H4N5
1043	31.04	pos	32.24	pos	43	3	control H4N5
1044	28.4	pos	34.66	pos	52	3	control H4N5
1045	37.83	pos	32.33	pos	54	3	control H4N5
1046	27.53	pos	29.93	pos	76	3	control H4N5
1097		neg	35.33	pos	18	4	H3N8 x H4N5	neg	pos
1098		neg		neg	26	4	H3N8 x H4N5	neg	neg
1099	38.4	pos		neg	21	4	H3N8 x H4N5	neg	neg
1100	32.1	pos	38.22	pos	15	4	H3N8 x H4N5	pos	neg
1101		neg		neg	17	4	H3N8 x H4N5	neg	neg
1102	23.27	pos	35.4	pos	52	4	control H4N5	pos	pos
1103	28.7	pos	33.07	pos	54	4	control H4N5	pos	pos
1104	25.62	pos	33.73	pos	76	4	control H4N5	pos	pos
1105	30.59	pos	29.84	pos	43	4	control H4N5	pos	pos
1106	29.45	pos	34.06	pos	94	4	control H4N5	pos	pos
1157		neg		neg	21	5	H3N8 x H4N5
1158		neg		neg	18	5	H3N8 x H4N5
1159		neg		neg	26	5	H3N8 x H4N5
1160		neg		neg	15	5	H3N8 x H4N5
1161		neg		neg	17	5	H3N8 x H4N5
1162	36.9	pos	36.6	pos	43	5	control H4N5
1163	35.36	pos	38.47	pos	52	5	control H4N5
1164	35.03	pos	31.23	pos	54	5	control H4N5
1165	36.82	pos	35.12	pos	94	5	control H4N5
1166	30.81	pos	35.24	pos	76	5	control H4N5
1217		neg		neg	17	6	H3N8 x H4N5	neg	neg
1218	37.3	pos		neg	21	6	H3N8 x H4N5	neg	neg
1219		neg		neg	15	6	H3N8 x H4N5	neg	neg
1220		neg		neg	18	6	H3N8 x H4N5	neg	neg
1221		neg	34.94	pos	26	6	H3N8 x H4N5	neg	neg
1222	33.96	pos		neg	43	6	control H4N5	pos	pos
1223		neg	36.72	pos	94	6	control H4N5	pos	neg
1224	29.26	pos	37.1	pos	52	6	control H4N5	pos	pos
1225	27.13	pos	37.82	pos	76	6	control H4N5	pos	pos
1226	29.26	pos	32.45	pos	54	6	control H4N5	pos	pos
1276		neg		neg	17	7	H3N8 x H4N5
1277		neg		neg	21	7	H3N8 x H4N5
1278		neg		neg	15	7	H3N8 x H4N5
1279	36.68	pos		neg	18	7	H3N8 x H4N5
1280		neg		neg	26	7	H3N8 x H4N5
1281		neg	34.21	pos	43	7	control H4N5
1282	27.21	pos	36.34	pos	76	7	control H4N5
1283	34.66	pos	32.5	pos	54	7	control H4N5
1284	38.64	pos	38.24	pos	52	7	control H4N5
1285		neg		neg	94	7	control H4N5
1335		neg		neg	17	8	H3N8 x H4N5	neg	neg
1336		neg		neg	26	8	H3N8 x H4N5	neg	neg
1337		neg		neg	15	8	H3N8 x H4N5	neg	pos
1338		neg		neg	21	8	H3N8 x H4N5	neg	neg
1339	29.92	pos		neg	18	8	H3N8 x H4N5	pos	neg
1340	34.36	pos		neg	52	8	control H4N5	neg	neg
1341	32.26	pos	33.73	pos	54	8	control H4N5	pos	pos
1342	35.72	pos	33.59	pos	43	8	control H4N5	neg	neg
1343	36.74	pos	37.31	pos	94	8	control H4N5	neg	neg
1344	25.93	pos	35.36	pos	76	8	control H4N5	pos	neg
1394		neg		neg	21	10	H3N8 x H4N5	neg	neg
1395		neg		neg	26	10	H3N8 x H4N5	neg	neg
1396		neg		neg	17	10	H3N8 x H4N5	neg	neg
1397		neg		neg	18	10	H3N8 x H4N5	neg	neg
1398		neg		neg	15	10	H3N8 x H4N5	neg	neg
1399	39.24	pos	39.44	pos	54	10	control H4N5	neg	pos
1400		neg	39.18	pos	94	10	control H4N5	neg	neg
1401	38.17	pos		neg	52	10	control H4N5	neg	neg
1402	31.57	pos	39.2	pos	43	10	control H4N5	pos	neg
1403		neg		neg	76	10	control H4N5	neg	neg
1453		neg		neg	26	12	H3N8 x H4N5	neg	neg
1454		neg		neg	21	12	H3N8 x H4N5	neg	neg
1455		neg		neg	17	12	H3N8 x H4N5	neg	neg
1456		neg		neg	18	12	H3N8 x H4N5	neg	neg
1457		neg		neg	15	12	H3N8 x H4N5	neg	neg
1458	35.4	pos		neg	76	12	control H4N5	pos	neg
1459		neg		neg	52	12	control H4N5	neg	neg
1460	39.38	pos		neg	43	12	control H4N5	pos	neg
1461		neg		neg	54	12	control H4N5	neg	neg
1462		neg	39.11	pos	94	12	control H4N5	neg	neg
1511		neg		neg	17	14	H3N8 x H4N5	neg	neg
1512		neg		neg	18	14	H3N8 x H4N5	neg	neg
1513		neg		neg	15	14	H3N8 x H4N5	neg	neg
1514		neg		neg	26	14	H3N8 x H4N5	neg	neg
1515		neg		neg	21	14	H3N8 x H4N5	neg	neg
1516		neg		neg	94	14	control H4N5	neg	neg
1517		neg		neg	52	14	control H4N5	neg	neg
1518		neg		neg	76	14	control H4N5	neg	neg
1519		neg		neg	43	14	control H4N5	neg	neg
1520		neg		neg	54	14	control H4N5	neg	neg
883		neg	27.33	pos	15	1	H3N8 x H4N5
884	39.05	pos	36.64	pos	21	1	H3N8 x H4N5
885	38.2	pos	31.1	pos	17	1	H3N8 x H4N5
886	39.17	pos	33.59	pos	18	1	H3N8 x H4N5
887		neg	29.18	pos	26	1	H3N8 x H4N5
888		neg	35.37	pos	52	1	control H4N5
889		neg	31.18	pos	94	1	control H4N5
890		neg	29.08	pos	43	1	control H4N5
891	39.15	pos		neg	54	1	control H4N5
977		neg		neg	18	2	H3N8 x H4N5	neg	neg
978		neg	31.6	pos	15	2	H3N8 x H4N5	neg	pos
979		neg		neg	17	2	H3N8 x H4N5	neg	neg
980	38.46	pos	38.37	pos	21	2	H3N8 x H4N5	neg	neg
981	38.43	pos	38.71	pos	26	2	H3N8 x H4N5	neg	pos
982	25.83	pos	35.39	pos	94	2	control H4N5	pos	neg
983	34.61	pos	36.06	pos	52	2	control H4N5	pos	neg
984	30.42	pos	29.44	pos	43	2	control H4N5	pos	pos
985	33.68	pos	29.65	pos	54	2	control H4N5	pos	pos
986	33.25	pos	33.34	pos	76	2	control H4N5	pos	pos
1000	27.62	pos	30.78	pos	49	3	control H6N2
1001	25.19	pos	26.23	pos	64	3	control H6N2
1032	27.72	pos	32.68	pos	2	3	H3N8 x H6N2			*
1033	33.22	pos	34.61	pos	14	3	H3N8 x H6N2
1034	38.54	pos	38.33	pos	35	3	H3N8 x H6N2
1035	31.92	pos	38.41	pos	32	3	H3N8 x H6N2
1036	26.21	pos	36.94	pos	11	3	H3N8 x H6N2
1057	28.22	pos	30.89	pos	49	4	control H6N2	pos	pos
1058	33.29	pos	31.21	pos	75	4	control H6N2	pos	pos
1059	28.55	pos	30.59	pos	74	4	control H6N2	pos	pos	#
1060	28.48	pos	30.63	pos	64	4	control H6N2	pos	pos
1061	29.07	pos	29.5	pos	53	4	control H6N2	pos	pos
1092	32.05	pos	36.94	pos	14	4	H3N8 x H6N2	pos	neg
1093	28.77	pos		neg	11	4	H3N8 x H6N2	pos	neg
1094	34.23	pos	38.51	pos	35	4	H3N8 x H6N2	pos	neg
1095	31.57	pos		neg	32	4	H3N8 x H6N2	pos	neg
1096	32.97	pos	27.88	pos	2	4	H3N8 x H6N2	pos	pos	*
1117	30.75	pos	35.25	pos	64	5	control H6N2
1118	23.2	pos	33.39	pos	74	5	control H6N2			#
1119	31.14	pos	32.4	pos	75	5	control H6N2
1120	25.37	pos	34.97	pos	49	5	control H6N2
1121	23.15	pos	34.67	pos	53	5	control H6N2
1152	35.64	pos		neg	2	5	H3N8 x H6N2			*
1153		neg	37.29	pos	14	5	H3N8 x H6N2
1154	36.93	pos	38.84	pos	11	5	H3N8 x H6N2
1155	34.43	pos		neg	32	5	H3N8 x H6N2
1156	36.72	pos	35.22	pos	35	5	H3N8 x H6N2
1177	31.1	pos		neg	49	6	control H6N2	pos	neg
1178	37.36	pos	36.8	pos	75	6	control H6N2	neg	neg
1179	29.47	pos		neg	74	6	control H6N2	pos	neg	#
1180	31.12	pos	34.83	pos	64	6	control H6N2	pos	neg
1181	31.77	pos	34.48	pos	53	6	control H6N2	pos	pos
1212		neg	38.63	pos	2	6	H3N8 x H6N2	neg	neg	*euthanized 6 dpi
1213		neg		neg	14	6	H3N8 x H6N2	neg	neg
1214	38.76	pos		neg	32	6	H3N8 x H6N2	pos	neg
1215		neg		neg	11	6	H3N8 x H6N2	neg	neg
1216	38.78	pos	38.61	pos	35	6	H3N8 x H6N2	pos	neg
1237	34.13	pos	38.25	pos	49	7	control H6N2
1238	36.86	pos		neg	74	7	control H6N2			#
1239	35.67	pos		neg	64	7	control H6N2
1240		neg		neg	75	7	control H6N2
1241	38.37	pos	37.54	pos	53	7	control H6N2
1272		neg		neg	32	7	H3N8 x H6N2
1273		neg		neg	35	7	H3N8 x H6N2
1274		neg		neg	11	7	H3N8 x H6N2
1275		neg	38.51	pos	14	7	H3N8 x H6N2
1296	38.74	pos		neg	75	8	control H6N2	neg	neg
1297	36.74	pos		neg	53	8	control H6N2	pos	neg
1298	33.47	pos		neg	49	8	control H6N2	pos	neg
1299	34.79	pos		neg	64	8	control H6N2	neg	neg
1300	39.1	pos		neg	74	8	control H6N2	neg	neg	#
1331		neg		neg	14	8	H3N8 x H6N2	neg	neg
1332	38.11	pos		neg	35	8	H3N8 x H6N2	neg	neg
1333		neg		neg	32	8	H3N8 x H6N2	neg	neg
1334	36.71	pos		neg	11	8	H3N8 x H6N2	neg	neg
1355	36.79	pos		neg	74	10	control H6N2	neg	neg	#
1356	33.46	pos		neg	75	10	control H6N2	neg	neg
1357		neg	34.16	pos	49	10	control H6N2	pos	neg
1358	37.7	pos		neg	53	10	control H6N2	neg	neg
1359	33.28	pos	37.84	pos	64	10	control H6N2	neg	neg
1390	39.48	pos		neg	32	10	H3N8 x H6N2	neg	neg
1391		neg		neg	14	10	H3N8 x H6N2	neg	neg
1392		neg		neg	11	10	H3N8 x H6N2	neg	neg
1393		neg		neg	35	10	H3N8 x H6N2	neg	neg
1414	38.65	pos		neg	74	12	control H6N2	neg	neg	#found dead 12 dpi
1415		neg	37.51	pos	49	12	control H6N2	neg	neg
1416		neg		neg	75	12	control H6N2	neg	neg
1417		neg	39.13	pos	64	12	control H6N2	neg	neg
1418	38.2	pos		neg	53	12	control H6N2	neg	neg
1449		neg		neg	14	12	H3N8 x H6N2	neg	neg
1450		neg		neg	35	12	H3N8 x H6N2	neg	neg
1451		neg		neg	11	12	H3N8 x H6N2	neg	neg
1452		neg		neg	32	12	H3N8 x H6N2	neg	neg
1473		neg		neg	75	14	control H6N2	neg	neg
1474	38.03	pos	38.55	pos	49	14	control H6N2	neg	neg
1475	35.18	pos		neg	64	14	control H6N2	neg	neg
1476		neg		neg	53	14	control H6N2	neg	neg
1507		neg		neg	14	14	H3N8 x H6N2	neg	neg
1508	37.52	pos		neg	32	14	H3N8 x H6N2	neg	neg
1509	39.24	pos		neg	11	14	H3N8 x H6N2	neg	neg
1510		neg		neg	35	14	H3N8 x H6N2	neg	neg
878		neg	37.86	pos	35	1	H3N8 x H6N2
879	39.21	pos	33.06	pos	14	1	H3N8 x H6N2
880		neg	31.08	pos	2	1	H3N8 x H6N2			*
881	32.31	pos	32.05	pos	11	1	H3N8 x H6N2
882	39.44	pos	29.49	pos	32	1	H3N8 x H6N2
902	25.48	pos	31.61	pos	75	1	control H6N2
903		neg	26.96	pos	53	1	control H6N2
904	39.04	pos	25.86	pos	74	1	control H6N2			#
905		neg	30.32	pos	64	1	control H6N2
906	39.03	pos	31.14	pos	49	1	control H6N2
937	23.84	pos	30.06	pos	74	2	control H6N2	pos	pos	#
938	21.44	pos	30.03	pos	64	2	control H6N2	pos	pos
939	22.54	pos	29.62	pos	53	2	control H6N2	pos	pos
940	19.11	pos	30.42	pos	49	2	control H6N2	pos	pos
941	22.7	pos	30.8	pos	75	2	control H6N2	pos	pos
972		neg	31.6	pos	14	2	H3N8 x H6N2	neg	neg
973	28.99	pos	29.45	pos	35	2	H3N8 x H6N2	pos	pos
974	18.25	pos		neg	32	2	H3N8 x H6N2	pos	neg
975	24.68	pos	33.18	pos	11	2	H3N8 x H6N2	pos	neg
976	22.13	pos	31.67	pos	2	2	H3N8 x H6N2	pos	neg	*
997	24.32	pos	30.19	pos	53	3	control H6N2
998	20.96	pos	28.05	pos	74	3	control H6N2			#
999	23.48	pos	30.5	pos	75	3	control H6N2
1002	33.33	pos	31.82	pos	36	3	H3N8 x H10N7
1003	32.61	pos	30.68	pos	8	3	H3N8 x H10N7
1004	26.72	pos	30.44	pos	6	3	H3N8 x H10N7
1005	27.43	pos	29.9	pos	39	3	H3N8 x H10N7
1006	37.62	pos	28.79	pos	9	3	H3N8 x H10N7
1007	28.82	pos	30.3	pos	55	3	control H10N7
1008	23.28	pos	28.53	pos	79	3	control H10N7
1009	35.28	pos	26.21	pos	67	3	control H10N7
1010	24.77	pos	27.72	pos	65	3	control H10N7
1011	23.96	pos	28.46	pos	47	3	control H10N7
1062		neg	29.92	pos	9	4	H3N8 x H10N7	neg	pos
1063	37.1	pos		neg	8	4	H3N8 x H10N7	pos	neg
1064	33.88	pos	38.5	pos	39	4	H3N8 x H10N7	pos	neg
1065	34.94	pos	31.16	pos	6	4	H3N8 x H10N7	pos	pos
1066		neg	33.78	pos	36	4	H3N8 x H10N7	pos	pos
1067	26.35	pos	30.68	pos	65	4	control H10N7	pos	pos
1068	30.31	pos	29.52	pos	79	4	control H10N7	pos	pos
1069	24.38	pos	28.16	pos	67	4	control H10N7	pos	pos
1070	30.57	pos	29.93	pos	47	4	control H10N7	pos	pos
1071	32.03	pos	30.45	pos	55	4	control H10N7	pos	pos
1122		neg		neg	9	5	H3N8 x H10N7
1123	32.63	pos		neg	39	5	H3N8 x H10N7
1124	34.55	pos	37.98	pos	6	5	H3N8 x H10N7
1125	36.23	pos		neg	8	5	H3N8 x H10N7
1126	36.16	pos	33.8	pos	36	5	H3N8 x H10N7
1127	27.51	pos	30.84	pos	47	5	control H10N7
1128	24.71	pos	30.43	pos	67	5	control H10N7
1129	23.14	pos	33.73	pos	79	5	control H10N7
1130	25.15	pos	35.2	pos	65	5	control H10N7
1131	26.57	pos	29.8	pos	55	5	control H10N7
1182		neg		neg	9	6	H3N8 x H10N7	neg	neg
1183		neg		neg	36	6	H3N8 x H10N7	neg	neg
1184	39.48	pos		neg	6	6	H3N8 x H10N7	neg	neg
1185		neg		neg	8	6	H3N8 x H10N7	neg	neg
1186	35.62	pos		neg	39	6	H3N8 x H10N7	pos	neg
1187	28.86	pos	34.84	pos	65	6	control H10N7	pos	pos
1188	27.42	pos	32.81	pos	79	6	control H10N7	pos	pos
1189	29.42	pos	32.22	pos	67	6	control H10N7	pos	pos
1190	35.7	pos	32.34	pos	47	6	control H10N7	neg	pos
1191	31.06	pos	28.25	pos	55	6	control H10N7	pos	pos
1242		neg		neg	9	7	H3N8 x H10N7
1243	38.64	pos		neg	39	7	H3N8 x H10N7
1244	38.53	pos		neg	6	7	H3N8 x H10N7
1245	38.58	pos		neg	8	7	H3N8 x H10N7
1246		neg		neg	36	7	H3N8 x H10N7
1247		neg	34.75	pos	55	7	control H10N7
1248		neg	34.24	pos	47	7	control H10N7
1249		neg	35.43	pos	65	7	control H10N7
1250	32.43	pos	34.24	pos	67	7	control H10N7
1251	37.44	pos	36.2	pos	79	7	control H10N7
1301		neg		neg	9	8	H3N8 x H10N7	neg	neg
1302		neg		neg	36	8	H3N8 x H10N7	neg	neg
1303		neg		neg	8	8	H3N8 x H10N7	neg	neg
1304		neg		neg	39	8	H3N8 x H10N7	neg	neg
1305	39.42	pos		neg	6	8	H3N8 x H10N7	neg	neg
1306	36.73	pos		neg	65	8	control H10N7	pos	neg
1307		neg		neg	47	8	control H10N7	neg	neg
1308	36.36	pos		neg	79	8	control H10N7	neg	neg
1309	32.81	pos		neg	67	8	control H10N7	pos	neg
1310		neg		neg	55	8	control H10N7	neg	neg
1360		neg		neg	39	10	H3N8 x H10N7	neg	neg
1361	38.66	pos		neg	8	10	H3N8 x H10N7	neg	neg
1362	38.55	pos		neg	6	10	H3N8 x H10N7	neg	neg
1363		neg		neg	9	10	H3N8 x H10N7	neg	neg
1364		neg		neg	36	10	H3N8 x H10N7	neg	neg
1365	35.49	pos		neg	65	10	control H10N7	neg	neg
1366		neg	36.21	pos	79	10	control H10N7	neg	neg
1367		neg	37.49	pos	67	10	control H10N7	neg	neg
1368		neg	37.73	pos	47	10	control H10N7	neg	neg
1369	38.34	pos	36.81	pos	55	10	control H10N7	neg	neg
1419		neg		neg	9	12	H3N8 x H10N7	neg	neg
1420		neg		neg	39	12	H3N8 x H10N7	neg	neg
1421		neg		neg	8	12	H3N8 x H10N7	neg	neg
1422		neg		neg	6	12	H3N8 x H10N7	neg	neg
1423		neg		neg	36	12	H3N8 x H10N7	neg	neg
1424		neg	36.16	pos	79	12	control H10N7	pos	pos
1425		neg		neg	67	12	control H10N7	neg	neg
1426	38.1	pos		neg	65	12	control H10N7	neg	neg
1427		neg	35.73	pos	47	12	control H10N7	neg	neg
1428		neg	35.28	pos	55	12	control H10N7	neg	neg
1477		neg		neg	6	14	H3N8 x H10N7	neg	neg
1478		neg		neg	39	14	H3N8 x H10N7	neg	neg
1479		neg		neg	8	14	H3N8 x H10N7	neg	neg
1480		neg		neg	9	14	H3N8 x H10N7	neg	neg
1481		neg		neg	36	14	H3N8 x H10N7	neg	neg
1482		neg		neg	55	14	control H10N7	neg	neg
1483		neg		neg	65	14	control H10N7	neg	neg
1484	37.48	pos		neg	79	14	control H10N7	neg	neg
1485		neg	39.33	pos	67	14	control H10N7	neg	neg
1486		neg	38.69	pos	47	14	control H10N7	neg	neg
907		neg	30.61	pos	9	1	H3N8 x H10N7
908	35.8	pos	33.16	pos	8	1	H3N8 x H10N7
909		neg	38.61	pos	39	1	H3N8 x H10N7
910	39.48	pos	28.48	pos	36	1	H3N8 x H10N7
911	31.41	pos	31.59	pos	6	1	H3N8 x H10N7
912		neg	27.55	pos	67	1	control H10N7
913		neg	26.55	pos	65	1	control H10N7
914		neg	28.49	pos	79	1	control H10N7
915	35.65	pos	24.23	pos	47	1	control H10N7
916	39.33	pos	26.32	pos	55	1	control H10N7
942	28.22	pos	31.87	pos	8	2	H3N8 x H10N7	pos	pos
943	36.13	pos	30.66	pos	39	2	H3N8 x H10N7	pos	pos
944	36.18	pos	28.5	pos	9	2	H3N8 x H10N7	neg	pos
945	26	pos	29.13	pos	36	2	H3N8 x H10N7	pos	pos
946	25.28	pos	24.91	pos	6	2	H3N8 x H10N7	pos	pos
947		neg	29.32	pos	67	2	control H10N7	neg	pos
948	36.92	pos	30.19	pos	79	2	control H10N7	pos	pos
949	24.11	pos	23.54	pos	47	2	control H10N7	pos	pos
950	37.73	pos	33.17	pos	65	2	control H10N7	pos	pos
951	24.04	pos	32.6	pos	55	2	control H10N7	pos	pos
917		neg		neg	24	1	H3N8 x H12N5	neg	neg
918		neg		neg	28	1	H3N8 x H12N5	neg	neg
919		neg	39.57	pos	22	1	H3N8 x H12N5	neg	neg
920		neg	37.1	pos	10	1	H3N8 x H12N5	neg	neg
921		neg		neg	30	1	H3N8 x H12N5	neg	neg
922		neg	35.72	pos	58	1	control H12N5	neg	neg
923		neg	35.51	pos	41	1	control H12N5	neg	pos
924		neg	38.35	pos	51	1	control H12N5	neg	neg
925		neg	36.41	pos	60	1	control H12N5	neg	neg
926		neg	32.25	pos	44	1	control H12N5	neg	neg
952		neg		neg	10	2	H3N8 x H12N5	neg	neg
953		neg	36.37	pos	30	2	H3N8 x H12N5	neg	neg
954	28.34	pos	35.47	pos	22	2	H3N8 x H12N5	pos	pos
955		neg	37.8	pos	28	2	H3N8 x H12N5	neg	neg
956	39.38	pos	36.29	pos	24	2	H3N8 x H12N5	neg	pos
957		neg	38.16	pos	44	2	control H12N5	neg	neg
958		neg		neg	60	2	control H12N5	neg	neg
959	39.39	pos	37.36	pos	41	2	control H12N5	neg	neg
960	38.45	pos	37.62	pos	58	2	control H12N5	neg	neg
961		neg		neg	51	2	control H12N5	neg	neg
1012	32.66	pos		neg	22	3	H3N8 x H12N5	pos	neg
1013	38.9	pos		neg	10	3	H3N8 x H12N5	neg	neg
1014	38.78	pos		neg	28	3	H3N8 x H12N5	neg	neg
1015		neg	35.34	pos	30	3	H3N8 x H12N5	neg	neg
1016	38.54	pos		neg	24	3	H3N8 x H12N5	neg	neg
1017	30.14	pos	36.41	pos	44	3	control H12N5	neg	neg
1018	37.21	pos		neg	51	3	control H12N5	neg	neg
1019	37.68	pos	36.57	pos	41	3	control H12N5	neg	pos
1020		neg		neg	58	3	control H12N5	neg	neg
1021	38.04	pos		neg	60	3	control H12N5	neg	neg
1072	37.9	pos	37.21	pos	28	4	H3N8 x H12N5	neg	neg
1073	34.61	pos		neg	10	4	H3N8 x H12N5	pos	neg
1074	35.13	pos	37.09	pos	22	4	H3N8 x H12N5	pos	pos
1075		neg		neg	30	4	H3N8 x H12N5	neg	pos
1076		neg		neg	24	4	H3N8 x H12N5	neg	pos
1077	38.29	pos		neg	44	4	control H12N5	neg	neg
1078		neg		neg	51	4	control H12N5	neg	neg
1079		neg		neg	41	4	control H12N5	neg	neg
1080	39.19	pos		neg	60	4	control H12N5	neg	neg
1081		neg		neg	58	4	control H12N5	neg	neg
1132		neg		neg	30	5	H3N8 x H12N5	neg	neg
1133	38.27	pos		neg	22	5	H3N8 x H12N5	neg	neg
1134	38.31	pos		neg	28	5	H3N8 x H12N5	neg	neg
1135	33.8	pos		neg	10	5	H3N8 x H12N5	pos	neg
1136	37.79	pos		neg	24	5	H3N8 x H12N5	neg	neg
1137		neg		neg	41	5	control H12N5	neg	neg
1138		neg		neg	44	5	control H12N5	neg	neg
1139	38.41	pos		neg	60	5	control H12N5	neg	neg
1140	36.71	pos		neg	51	5	control H12N5	neg	neg
1141	38.08	pos	39.14	pos	58	5	control H12N5	neg	neg
1192		neg		neg	10	6	H3N8 x H12N5	neg	neg
1193		neg		neg	30	6	H3N8 x H12N5	neg	neg
1194		neg		neg	28	6	H3N8 x H12N5	neg	neg
1195		neg		neg	24	6	H3N8 x H12N5	neg	pos
1196		neg		neg	22	6	H3N8 x H12N5	neg	neg
1197		neg		neg	41	6	control H12N5	neg	neg
1198		neg		neg	44	6	control H12N5	neg	neg
1199		neg		neg	51	6	control H12N5	neg	neg
1200		neg		neg	58	6	control H12N5	neg	neg
1201		neg		neg	60	6	control H12N5	neg	neg
1252		neg		neg	10	7	H3N8 x H12N5	neg	neg
1253		neg		neg	30	7	H3N8 x H12N5	neg	neg
1254		neg		neg	28	7	H3N8 x H12N5	neg	neg
1255		neg		neg	22	7	H3N8 x H12N5	neg	neg
1256		neg		neg	24	7	H3N8 x H12N5	neg	neg
1257		neg		neg	58	7	control H12N5	neg	neg
1258		neg		neg	44	7	control H12N5	neg	neg
1259		neg		neg	41	7	control H12N5	neg	neg
1260		neg		neg	60	7	control H12N5	neg	neg
1261		neg		neg	51	7	control H12N5	neg	neg
1311		neg		neg	22	8	H3N8 x H12N5	neg	neg
1312		neg		neg	24	8	H3N8 x H12N5	neg	neg
1313		neg		neg	28	8	H3N8 x H12N5	neg	neg
1314		neg		neg	30	8	H3N8 x H12N5	neg	neg
1315		neg		neg	10	8	H3N8 x H12N5	neg	neg
1316		neg		neg	51	8	control H12N5	neg	neg
1317		neg		neg	44	8	control H12N5	neg	neg
1318		neg		neg	41	8	control H12N5	neg	neg
1319		neg		neg	60	8	control H12N5	neg	neg
1320		neg		neg	58	8	control H12N5	neg	neg
1370		neg		neg	24	10	H3N8 x H12N5	neg	neg
1371		neg		neg	22	10	H3N8 x H12N5	neg	neg
1372		neg		neg	30	10	H3N8 x H12N5	neg	neg
1373		neg		neg	28	10	H3N8 x H12N5	neg	neg
1374		neg		neg	10	10	H3N8 x H12N5	neg	neg
1375		neg		neg	44	10	control H12N5	neg	neg
1376		neg		neg	51	10	control H12N5	neg	neg
1377		neg		neg	60	10	control H12N5	neg	neg
1378		neg		neg	41	10	control H12N5	neg	neg
1379		neg		neg	58	10	control H12N5	neg	neg
1429		neg		neg	22	12	H3N8 x H12N5	neg	neg
1430		neg		neg	10	12	H3N8 x H12N5	neg	neg
1431		neg		neg	28	12	H3N8 x H12N5	neg	neg
1432		neg		neg	24	12	H3N8 x H12N5	neg	neg
1433		neg		neg	30	12	H3N8 x H12N5	neg	neg
1434		neg		neg	51	12	control H12N5	neg	neg
1435		neg		neg	60	12	control H12N5	neg	neg
1436		neg		neg	58	12	control H12N5	neg	neg
1437		neg		neg	44	12	control H12N5	neg	neg
1438		neg		neg	41	12	control H12N5	neg	neg
1487		neg		neg	30	14	H3N8 x H12N5	neg	neg
1488		neg		neg	10	14	H3N8 x H12N5	neg	neg
1489		neg		neg	28	14	H3N8 x H12N5	neg	neg
1490		neg		neg	22	14	H3N8 x H12N5	neg	neg
1491		neg		neg	24	14	H3N8 x H12N5	neg	neg
1492		neg		neg	44	14	control H12N5	neg	neg
1493		neg		neg	60	14	control H12N5	neg	neg
1494		neg		neg	51	14	control H12N5	neg	neg
1495		neg	39.4	pos	58	14	control H12N5	neg	neg
1496		neg		neg	41	14	control H12N5	neg	neg

## Sheet: Infectivity Dataset
SampleID	Ct-value	Result	Sample type	Band.number	Day.pi	Group	Treatment	Age	Isolation
896	39.21	pos	CL-	27	1	H3N8 x H3N8 (5 weeks)	2ary	9	neg
897	25.67	pos	CL-	46	1	control H3N8	1ary	9	pos
898	35.78	pos	CL-	95	1	control H3N8	1ary	9	pos
899	39.07	pos	CL-	59	1	control H3N8	1ary	9	pos
900	22.86	pos	CL-	71	1	control H3N8	1ary	9	pos
901	37.57	pos	CL-	68	1	control H3N8	1ary	9	pos
976	22.13	pos	CL-	2	2	H3N8 x H6N2	2ary	9	pos
976	31.67	pos	OP-	2	2	H3N8 x H6N2	2ary	9	neg
946	25.28	pos	CL-	6	2	H3N8 x H10N7	2ary	9	pos
946	24.91	pos	OP-	6	2	H3N8 x H10N7	2ary	9	pos
942	28.22	pos	CL-	8	2	H3N8 x H10N7	2ary	9	pos
942	31.87	pos	OP-	8	2	H3N8 x H10N7	2ary	9	pos
944	36.18	pos	CL-	9	2	H3N8 x H10N7	2ary	9	neg
944	28.5	pos	OP-	9	2	H3N8 x H10N7	2ary	9	pos
975	24.68	pos	CL-	11	2	H3N8 x H6N2	2ary	9	pos
975	33.18	pos	OP-	11	2	H3N8 x H6N2	2ary	9	neg
972	31.6	pos	OP-	14	2	H3N8 x H6N2	2ary	9	neg
978	31.6	pos	OP-	15	2	H3N8 x H4N5	2ary	9	pos
980	38.46	pos	CL-	21	2	H3N8 x H4N5	2ary	9	neg
980	38.37	pos	OP-	21	2	H3N8 x H4N5	2ary	9	neg
981	38.43	pos	CL-	26	2	H3N8 x H4N5	2ary	9	neg
981	38.71	pos	OP-	26	2	H3N8 x H4N5	2ary	9	pos
929	39.07	pos	OP-	27	2	H3N8 x H3N8 (5 weeks)	2ary	9	neg
974	18.25	pos	CL-	32	2	H3N8 x H6N2	2ary	9	pos
973	28.99	pos	CL-	35	2	H3N8 x H6N2	2ary	9	pos
973	29.45	pos	OP-	35	2	H3N8 x H6N2	2ary	9	pos
945	26	pos	CL-	36	2	H3N8 x H10N7	2ary	9	pos
945	29.13	pos	OP-	36	2	H3N8 x H10N7	2ary	9	pos
943	36.13	pos	CL-	39	2	H3N8 x H10N7	2ary	9	pos
943	30.66	pos	OP-	39	2	H3N8 x H10N7	2ary	9	pos
984	30.42	pos	CL-	43	2	control H4N5	1ary	9	pos
984	29.44	pos	OP-	43	2	control H4N5	1ary	9	pos
933	26.22	pos	CL-	46	2	control H3N8	1ary	9	pos
933	29.98	pos	OP-	46	2	control H3N8	1ary	9	neg
949	24.11	pos	CL-	47	2	control H10N7	1ary	9	pos
949	23.54	pos	OP-	47	2	control H10N7	1ary	9	pos
988	37.21	pos	CL-	27	3	H3N8 x H3N8 (5 weeks)	2ary	9	neg
989	36.63	pos	CL-	3	3	H3N8 x H3N8 (5 weeks)	2ary	9	neg
990	36.5	pos	CL-	5	3	H3N8 x H3N8 (5 weeks)	2ary	9	neg
992	24.85	pos	CL-	46	3	control H3N8	1ary	9	pos
993	21.53	pos	CL-	71	3	control H3N8	1ary	9	pos
994	22.27	pos	CL-	95	3	control H3N8	1ary	9	pos
995	26.74	pos	CL-	68	3	control H3N8	1ary	9	pos
996	28.66	pos	CL-	59	3	control H3N8	1ary	9	pos
1096	32.97	pos	CL-	2	4	H3N8 x H6N2	2ary	9	pos
1096	27.88	pos	OP-	2	4	H3N8 x H6N2	2ary	9	pos
1065	34.94	pos	CL-	6	4	H3N8 x H10N7	2ary	9	pos
1065	31.16	pos	OP-	6	4	H3N8 x H10N7	2ary	9	pos
1063	37.1	pos	CL-	8	4	H3N8 x H10N7	2ary	9	pos
1062	29.92	pos	OP-	9	4	H3N8 x H10N7	2ary	9	pos
1093	28.77	pos	CL-	11	4	H3N8 x H6N2	2ary	9	pos
1051	39.28	pos	CL-	13	4	H3N8 x H3N8 (5 weeks)	2ary	9	neg
1092	32.05	pos	CL-	14	4	H3N8 x H6N2	2ary	9	pos
1092	36.94	pos	OP-	14	4	H3N8 x H6N2	2ary	9	neg
1100	32.1	pos	CL-	15	4	H3N8 x H4N5	2ary	9	pos
1100	38.22	pos	OP-	15	4	H3N8 x H4N5	2ary	9	neg
1097	35.33	pos	OP-	18	4	H3N8 x H4N5	2ary	9	pos
1099	38.4	pos	CL-	21	4	H3N8 x H4N5	2ary	9	neg
1095	31.57	pos	CL-	32	4	H3N8 x H6N2	2ary	9	pos
1094	34.23	pos	CL-	35	4	H3N8 x H6N2	2ary	9	pos
1094	38.51	pos	OP-	35	4	H3N8 x H6N2	2ary	9	neg
1066	33.78	pos	OP-	36	4	H3N8 x H10N7	2ary	9	pos
1064	33.88	pos	CL-	39	4	H3N8 x H10N7	2ary	9	pos
1064	38.5	pos	OP-	39	4	H3N8 x H10N7	2ary	9	neg
1105	30.59	pos	CL-	43	4	control H4N5	1ary	9	pos
1105	29.84	pos	OP-	43	4	control H4N5	1ary	9	pos
1056	29.45	pos	CL-	46	4	control H3N8	1ary	9	pos
1056	30.43	pos	OP-	46	4	control H3N8	1ary	9	pos
1070	30.57	pos	CL-	47	4	control H10N7	1ary	9	pos
1070	29.93	pos	OP-	47	4	control H10N7	1ary	9	pos
1057	28.22	pos	CL-	49	4	control H6N2	1ary	9	pos
1057	30.89	pos	OP-	49	4	control H6N2	1ary	9	pos
1102	23.27	pos	CL-	52	4	control H4N5	1ary	9	pos
1102	35.4	pos	OP-	52	4	control H4N5	1ary	9	pos
1061	29.07	pos	CL-	53	4	control H6N2	1ary	9	pos
1107	38.81	pos	CL-	5	5	H3N8 x H3N8 (5 weeks)	2ary	9	neg
1108	38.04	pos	CL-	27	5	H3N8 x H3N8 (5 weeks)	2ary	9	neg
1110	37.85	pos	CL-	37	5	H3N8 x H3N8 (5 weeks)	2ary	9	neg
1112	23.76	pos	CL-	68	5	control H3N8	1ary	9	pos
1113	32.6	pos	CL-	46	5	control H3N8	1ary	9	pos
1114	23.45	pos	CL-	95	5	control H3N8	1ary	9	pos
1115	30.58	pos	CL-	71	5	control H3N8	1ary	9	pos
1116	20.72	pos	CL-	59	5	control H3N8	1ary	9	pos
1172	27.97	pos	CL-	68	6	control H3N8	1ary	9	pos
1173	25.42	pos	CL-	59	6	control H3N8	1ary	9	pos
1174	32.97	pos	CL-	95	6	control H3N8	1ary	9	pos
1175	36.43	pos	CL-	46	6	control H3N8	1ary	9	neg
1176	33.23	pos	CL-	71	6	control H3N8	1ary	9	pos
1177	31.1	pos	CL-	49	6	control H6N2	1ary	9	pos
1178	37.36	pos	CL-	75	6	control H6N2	1ary	9	neg
1179	29.47	pos	CL-	74	6	control H6N2	1ary	9	pos
1180	31.12	pos	CL-	64	6	control H6N2	1ary	9	pos
1181	31.77	pos	CL-	53	6	control H6N2	1ary	9	pos
1184	39.48	pos	CL-	6	6	H3N8 x H10N7	2ary	9	neg
1186	35.62	pos	CL-	39	6	H3N8 x H10N7	2ary	9	pos
1187	28.86	pos	CL-	65	6	control H10N7	1ary	9	pos
1188	27.42	pos	CL-	79	6	control H10N7	1ary	9	pos
1189	29.42	pos	CL-	67	6	control H10N7	1ary	9	pos
1190	35.7	pos	CL-	47	6	control H10N7	1ary	9	neg
1191	31.06	pos	CL-	55	6	control H10N7	1ary	9	pos
1214	38.76	pos	CL-	32	6	H3N8 x H6N2	2ary	9	pos
1216	38.78	pos	CL-	35	6	H3N8 x H6N2	2ary	9	pos
1218	37.3	pos	CL-	21	6	H3N8 x H4N5	2ary	9	neg
1222	33.96	pos	CL-	43	6	control H4N5	1ary	9	pos
1224	29.26	pos	CL-	52	6	control H4N5	1ary	9	pos
1225	27.13	pos	CL-	76	6	control H4N5	1ary	9	pos
1226	29.26	pos	CL-	54	6	control H4N5	1ary	9	pos
1233	39.42	pos	CL-	95	7	control H3N8	1ary	9	pos
1234	36.55	pos	CL-	68	7	control H3N8	1ary	9	pos
1236	32.1	pos	CL-	71	7	control H3N8	1ary	9	pos
1286	37.73	pos	CL-	3	8	H3N8 x H3N8 (5 weeks)	2ary	9	neg
1288	36.98	pos	CL-	5	8	H3N8 x H3N8 (5 weeks)	2ary	9	neg
1289	37.05	pos	CL-	13	8	H3N8 x H3N8 (5 weeks)	2ary	9	neg
1290	37.17	pos	CL-	37	8	H3N8 x H3N8 (5 weeks)	2ary	9	neg
1291	37.29	pos	CL-	68	8	control H3N8	1ary	9	neg
1292	33.31	pos	CL-	95	8	control H3N8	1ary	9	neg
1293	35.64	pos	CL-	59	8	control H3N8	1ary	9	neg
1294	36.02	pos	CL-	46	8	control H3N8	1ary	9	neg
1295	25.86	pos	CL-	71	8	control H3N8	1ary	9	pos
1296	38.74	pos	CL-	75	8	control H6N2	1ary	9	neg
1297	36.74	pos	CL-	53	8	control H6N2	1ary	9	pos
1298	33.47	pos	CL-	49	8	control H6N2	1ary	9	pos
1299	34.79	pos	CL-	64	8	control H6N2	1ary	9	neg
1300	39.1	pos	CL-	74	8	control H6N2	1ary	9	neg
1305	39.42	pos	CL-	6	8	H3N8 x H10N7	2ary	9	neg
1306	36.73	pos	CL-	65	8	control H10N7	1ary	9	pos
1308	36.36	pos	CL-	79	8	control H10N7	1ary	9	neg
1309	32.81	pos	CL-	67	8	control H10N7	1ary	9	pos
1332	38.11	pos	CL-	35	8	H3N8 x H6N2	2ary	9	neg
1334	36.71	pos	CL-	11	8	H3N8 x H6N2	2ary	9	neg
1339	29.92	pos	CL-	18	8	H3N8 x H4N5	2ary	9	pos
1340	34.36	pos	CL-	52	8	control H4N5	1ary	9	neg
1341	32.26	pos	CL-	54	8	control H4N5	1ary	9	pos
1342	35.72	pos	CL-	43	8	control H4N5	1ary	9	neg
1343	36.74	pos	CL-	94	8	control H4N5	1ary	9	neg
1344	25.93	pos	CL-	76	8	control H4N5	1ary	9	pos
1350	35.45	pos	CL-	71	10	control H3N8	1ary	9	neg
1351	33.56	pos	CL-	95	10	control H3N8	1ary	9	pos
1352	31.04	pos	CL-	68	10	control H3N8	1ary	9	neg
1353	34.4	pos	CL-	46	10	control H3N8	1ary	9	neg
1354	35.42	pos	CL-	59	10	control H3N8	1ary	9	neg
1355	36.79	pos	CL-	74	10	control H6N2	1ary	9	neg
1356	33.46	pos	CL-	75	10	control H6N2	1ary	9	neg
1358	37.7	pos	CL-	53	10	control H6N2	1ary	9	neg
1359	33.28	pos	CL-	64	10	control H6N2	1ary	9	neg
1361	38.66	pos	CL-	8	10	H3N8 x H10N7	2ary	9	neg
1362	38.55	pos	CL-	6	10	H3N8 x H10N7	2ary	9	neg
1365	35.49	pos	CL-	65	10	control H10N7	1ary	9	neg
1369	38.34	pos	CL-	55	10	control H10N7	1ary	9	neg
1390	39.48	pos	CL-	32	10	H3N8 x H6N2	2ary	9	neg
1399	39.24	pos	CL-	54	10	control H4N5	1ary	9	neg
1401	38.17	pos	CL-	52	10	control H4N5	1ary	9	neg
1402	31.57	pos	CL-	43	10	control H4N5	1ary	9	pos
1410	35.06	pos	CL-	95	12	control H3N8	1ary	9	pos
1412	38.35	pos	CL-	59	12	control H3N8	1ary	9	pos
1414	38.65	pos	CL-	74	12	control H6N2	1ary	9	neg
1418	38.2	pos	CL-	53	12	control H6N2	1ary	9	neg
1426	38.1	pos	CL-	65	12	control H10N7	1ary	9	neg
1458	35.4	pos	CL-	76	12	control H4N5	1ary	9	pos
1460	39.38	pos	CL-	43	12	control H4N5	1ary	9	pos
1472	36.59	pos	CL-	71	14	control H3N8	1ary	9	neg
1474	38.03	pos	CL-	49	14	control H6N2	1ary	9	neg
1475	35.18	pos	CL-	64	14	control H6N2	1ary	9	neg
1484	37.48	pos	CL-	79	14	control H10N7	1ary	9	neg
1508	37.52	pos	CL-	32	14	H3N8 x H6N2	2ary	9	neg
1509	39.24	pos	CL-	11	14	H3N8 x H6N2	2ary	9	neg
892	30.56	pos	OP-	3	1	H3N8 x H3N8 (5 weeks)	2ary	9	neg
896	38.88	pos	OP-	27	1	H3N8 x H3N8 (5 weeks)	2ary	9	neg
897	28.84	pos	OP-	46	1	control H3N8	1ary	9	pos
898	30.7	pos	OP-	95	1	control H3N8	1ary	9	pos
899	31.68	pos	OP-	59	1	control H3N8	1ary	9	pos
900	31.89	pos	OP-	71	1	control H3N8	1ary	9	pos
901	33.44	pos	OP-	68	1	control H3N8	1ary	9	pos
940	19.11	pos	CL-	49	2	control H6N2	1ary	9	pos
940	30.42	pos	OP-	49	2	control H6N2	1ary	9	pos
983	34.61	pos	CL-	52	2	control H4N5	1ary	9	pos
983	36.06	pos	OP-	52	2	control H4N5	1ary	9	neg
939	22.54	pos	CL-	53	2	control H6N2	1ary	9	pos
939	29.62	pos	OP-	53	2	control H6N2	1ary	9	pos
985	33.68	pos	CL-	54	2	control H4N5	1ary	9	pos
985	29.65	pos	OP-	54	2	control H4N5	1ary	9	pos
951	24.04	pos	CL-	55	2	control H10N7	1ary	9	pos
951	32.6	pos	OP-	55	2	control H10N7	1ary	9	pos
934	29.58	pos	CL-	59	2	control H3N8	1ary	9	pos
934	28.36	pos	OP-	59	2	control H3N8	1ary	9	pos
938	21.44	pos	CL-	64	2	control H6N2	1ary	9	pos
938	30.03	pos	OP-	64	2	control H6N2	1ary	9	pos
950	37.73	pos	CL-	65	2	control H10N7	1ary	9	pos
950	33.17	pos	OP-	65	2	control H10N7	1ary	9	pos
947	29.32	pos	OP-	67	2	control H10N7	1ary	9	pos
935	19.67	pos	CL-	68	2	control H3N8	1ary	9	pos
935	27.16	pos	OP-	68	2	control H3N8	1ary	9	pos
936	24.38	pos	CL-	71	2	control H3N8	1ary	9	pos
936	28.25	pos	OP-	71	2	control H3N8	1ary	9	pos
937	23.84	pos	CL-	74	2	control H6N2	1ary	9	pos
937	30.06	pos	OP-	74	2	control H6N2	1ary	9	pos
941	22.7	pos	CL-	75	2	control H6N2	1ary	9	pos
941	30.8	pos	OP-	75	2	control H6N2	1ary	9	pos
986	33.25	pos	CL-	76	2	control H4N5	1ary	9	pos
986	33.34	pos	OP-	76	2	control H4N5	1ary	9	pos
948	36.92	pos	CL-	79	2	control H10N7	1ary	9	pos
948	30.19	pos	OP-	79	2	control H10N7	1ary	9	pos
982	25.83	pos	CL-	94	2	control H4N5	1ary	9	pos
982	35.39	pos	OP-	94	2	control H4N5	1ary	9	neg
932	20.12	pos	CL-	95	2	control H3N8	1ary	9	pos
932	29.39	pos	OP-	95	2	control H3N8	1ary	9	pos
989	37.08	pos	OP-	3	3	H3N8 x H3N8 (5 weeks)	2ary	9	neg
990	38.16	pos	OP-	5	3	H3N8 x H3N8 (5 weeks)	2ary	9	neg
991	38.52	pos	OP-	13	3	H3N8 x H3N8 (5 weeks)	2ary	9	neg
992	27.91	pos	OP-	46	3	control H3N8	1ary	9	pos
993	31.11	pos	OP-	71	3	control H3N8	1ary	9	pos
994	34.54	pos	OP-	95	3	control H3N8	1ary	9	pos
995	31.77	pos	OP-	68	3	control H3N8	1ary	9	pos
996	29.04	pos	OP-	59	3	control H3N8	1ary	9	pos
1061	29.5	pos	OP-	53	4	control H6N2	1ary	9	pos
1103	28.7	pos	CL-	54	4	control H4N5	1ary	9	pos
1103	33.07	pos	OP-	54	4	control H4N5	1ary	9	pos
1071	32.03	pos	CL-	55	4	control H10N7	1ary	9	pos
1071	30.45	pos	OP-	55	4	control H10N7	1ary	9	pos
1053	27.92	pos	CL-	59	4	control H3N8	1ary	9	pos
1053	30.18	pos	OP-	59	4	control H3N8	1ary	9	pos
1060	28.48	pos	CL-	64	4	control H6N2	1ary	9	pos
1060	30.63	pos	OP-	64	4	control H6N2	1ary	9	pos
1067	26.35	pos	CL-	65	4	control H10N7	1ary	9	pos
1067	30.68	pos	OP-	65	4	control H10N7	1ary	9	pos
1069	24.38	pos	CL-	67	4	control H10N7	1ary	9	pos
1069	28.16	pos	OP-	67	4	control H10N7	1ary	9	pos
1054	23.5	pos	CL-	68	4	control H3N8	1ary	9	pos
1054	29.14	pos	OP-	68	4	control H3N8	1ary	9	pos
1055	31.51	pos	CL-	71	4	control H3N8	1ary	9	pos
1055	31.04	pos	OP-	71	4	control H3N8	1ary	9	pos
1059	28.55	pos	CL-	74	4	control H6N2	1ary	9	pos
1059	30.59	pos	OP-	74	4	control H6N2	1ary	9	pos
1058	33.29	pos	CL-	75	4	control H6N2	1ary	9	pos
1058	31.21	pos	OP-	75	4	control H6N2	1ary	9	pos
1104	25.62	pos	CL-	76	4	control H4N5	1ary	9	pos
1104	33.73	pos	OP-	76	4	control H4N5	1ary	9	pos
1068	30.31	pos	CL-	79	4	control H10N7	1ary	9	pos
1068	29.52	pos	OP-	79	4	control H10N7	1ary	9	pos
1106	29.45	pos	CL-	94	4	control H4N5	1ary	9	pos
1106	34.06	pos	OP-	94	4	control H4N5	1ary	9	pos
1052	26.19	pos	CL-	95	4	control H3N8	1ary	9	pos
1052	32.35	pos	OP-	95	4	control H3N8	1ary	9	pos
1107	36.89	pos	OP-	5	5	H3N8 x H3N8 (5 weeks)	2ary	9	neg
1108	36.38	pos	OP-	27	5	H3N8 x H3N8 (5 weeks)	2ary	9	neg
1109	35	pos	OP-	3	5	H3N8 x H3N8 (5 weeks)	2ary	9	neg
1112	31.54	pos	OP-	68	5	control H3N8	1ary	9	pos
1113	32.34	pos	OP-	46	5	control H3N8	1ary	9	pos
1114	34.42	pos	OP-	95	5	control H3N8	1ary	9	pos
1115	39.41	pos	OP-	71	5	control H3N8	1ary	9	pos
1116	33.31	pos	OP-	59	5	control H3N8	1ary	9	pos
1172	38.41	pos	OP-	68	6	control H3N8	1ary	9	pos
1173	34.5	pos	OP-	59	6	control H3N8	1ary	9	pos
1174	37.76	pos	OP-	95	6	control H3N8	1ary	9	neg
1175	38.02	pos	OP-	46	6	control H3N8	1ary	9	pos
1176	35.15	pos	OP-	71	6	control H3N8	1ary	9	pos
1178	36.8	pos	OP-	75	6	control H6N2	1ary	9	neg
1180	34.83	pos	OP-	64	6	control H6N2	1ary	9	neg
1181	34.48	pos	OP-	53	6	control H6N2	1ary	9	pos
1187	34.84	pos	OP-	65	6	control H10N7	1ary	9	pos
1188	32.81	pos	OP-	79	6	control H10N7	1ary	9	pos
1189	32.22	pos	OP-	67	6	control H10N7	1ary	9	pos
1190	32.34	pos	OP-	47	6	control H10N7	1ary	9	pos
1191	28.25	pos	OP-	55	6	control H10N7	1ary	9	pos
1212	38.63	pos	OP-	2	6	H3N8 x H6N2	2ary	9	neg
1216	38.61	pos	OP-	35	6	H3N8 x H6N2	2ary	9	neg
1221	34.94	pos	OP-	26	6	H3N8 x H4N5	2ary	9	neg
1223	36.72	pos	OP-	94	6	control H4N5	1ary	9	neg
1224	37.1	pos	OP-	52	6	control H4N5	1ary	9	pos
1225	37.82	pos	OP-	76	6	control H4N5	1ary	9	pos
1226	32.45	pos	OP-	54	6	control H4N5	1ary	9	pos
1232	38.82	pos	OP-	59	7	control H3N8	1ary	9	pos
1233	37.18	pos	OP-	95	7	control H3N8	1ary	9	neg
1234	37.21	pos	OP-	68	7	control H3N8	1ary	9	neg
1235	39.07	pos	OP-	46	7	control H3N8	1ary	9	neg
1236	35.65	pos	OP-	71	7	control H3N8	1ary	9	pos
1341	33.73	pos	OP-	54	8	control H4N5	1ary	9	pos
1342	33.59	pos	OP-	43	8	control H4N5	1ary	9	neg
1343	37.31	pos	OP-	94	8	control H4N5	1ary	9	neg
1344	35.36	pos	OP-	76	8	control H4N5	1ary	9	neg
1352	38.3	pos	OP-	68	10	control H3N8	1ary	9	neg
1353	36.08	pos	OP-	46	10	control H3N8	1ary	9	neg
1354	37.5	pos	OP-	59	10	control H3N8	1ary	9	neg
1357	34.16	pos	OP-	49	10	control H6N2	1ary	9	neg
1359	37.84	pos	OP-	64	10	control H6N2	1ary	9	neg
1366	36.21	pos	OP-	79	10	control H10N7	1ary	9	neg
1367	37.49	pos	OP-	67	10	control H10N7	1ary	9	neg
1368	37.73	pos	OP-	47	10	control H10N7	1ary	9	neg
1369	36.81	pos	OP-	55	10	control H10N7	1ary	9	neg
1399	39.44	pos	OP-	54	10	control H4N5	1ary	9	pos
1400	39.18	pos	OP-	94	10	control H4N5	1ary	9	neg
1402	39.2	pos	OP-	43	10	control H4N5	1ary	9	neg
1409	38.71	pos	OP-	68	12	control H3N8	1ary	9	neg
1411	38.7	pos	OP-	46	12	control H3N8	1ary	9	pos
1412	38.5	pos	OP-	59	12	control H3N8	1ary	9	neg
1413	34.89	pos	OP-	71	12	control H3N8	1ary	9	pos
1415	37.51	pos	OP-	49	12	control H6N2	1ary	9	neg
1417	39.13	pos	OP-	64	12	control H6N2	1ary	9	neg
1424	36.16	pos	OP-	79	12	control H10N7	1ary	9	pos
1427	35.73	pos	OP-	47	12	control H10N7	1ary	9	neg
1428	35.28	pos	OP-	55	12	control H10N7	1ary	9	neg
1462	39.11	pos	OP-	94	12	control H4N5	1ary	9	neg
1469	38.78	pos	OP-	46	14	control H3N8	1ary	9	neg
1474	38.55	pos	OP-	49	14	control H6N2	1ary	9	neg
1485	39.33	pos	OP-	67	14	control H10N7	1ary	9	neg
1486	38.69	pos	OP-	47	14	control H10N7	1ary	9	neg

## Sheet:  Serology- Np-Elisa&MN
SampleID	Band.number.x	Day.pi	Group	Elisa.ratio	1-Elisa.ratio	Elisa.results	H3.MNfinal	log2(H3titer)
2	2	0	H3N8 x H6N2	0.55	0.45	neg	NA	NA
3	3	0	H3N8 x H3N8 (5 weeks)	0.98	0.02	neg	NA	NA
4	4	0	H3N8 x H3N8 (11weeks)	0.72	0.28	neg	NA	NA
5	5	0	H3N8 x H3N8 (5 weeks)	0.97	0.03	neg	NA	NA
6	6	0	H3N8 x H10N7	0.93	0.07	neg	NA	NA
8	8	0	H3N8 x H10N7	0.87	0.13	neg	NA	NA
9	9	0	H3N8 x H10N7	0.92	0.08	neg	NA	NA
10	10	0	H3N8 x H12N5	0.84	0.16	neg	NA	NA
11	11	0	H3N8 x H6N2	0.9	0.1	neg	NA	NA
12	12	0	H3N8 x H3N8 (11weeks)	0.83	0.17	neg	NA	NA
13	13	0	H3N8 x H3N8 (5 weeks)	0.9	0.1	neg	NA	NA
14	14	0	H3N8 x H6N2	0.95	0.05	neg	NA	NA
15	15	0	H3N8 x H4N5	0.91	0.09	neg	NA	NA
16	16	0	H3N8 x H3N8 (11weeks)	0.93	0.07	neg	NA	NA
17	17	0	H3N8 x H4N5	0.91	0.09	neg	NA	NA
18	18	0	H3N8 x H4N5	0.97	0.03	neg	NA	NA
19	19	0	H3N8 x H3N8 (15weeks)	0.9	0.1	neg	NA	NA
21	21	0	H3N8 x H4N5	0.89	0.11	neg	NA	NA
22	22	0	H3N8 x H12N5	0.88	0.12	neg	NA	NA
24	24	0	H3N8 x H12N5	0.85	0.15	neg	NA	NA
26	26	0	H3N8 x H4N5	0.93	0.07	neg	NA	NA
27	27	0	H3N8 x H3N8 (5 weeks)	0.98	0.02	neg	NA	NA
28	28	0	H3N8 x H12N5	0.83	0.17	neg	NA	NA
29	29	0	H3N8 x H3N8 (11weeks)	0.92	0.08	neg	NA	NA
30	30	0	H3N8 x H12N5	0.94	0.06	neg	NA	NA
31	31	0	H3N8 x H3N8 (11weeks)	0.94	0.06	neg	NA	NA
32	32	0	H3N8 x H6N2	0.93	0.07	neg	NA	NA
33	33	0	H3N8 x H3N8 (15weeks)	0.85	0.15	neg	NA	NA
35	35	0	H3N8 x H6N2	0.87	0.13	neg	NA	NA
36	36	0	H3N8 x H10N7	0.9	0.1	neg	NA	NA
37	37	0	H3N8 x H3N8 (5 weeks)	0.95	0.05	neg	NA	NA
38	38	0	H3N8 x H3N8 (15weeks)	0.63	0.37	neg	NA	NA
39	39	0	H3N8 x H10N7	0.98	0.02	neg	NA	NA
40	40	0	H3N8 x H3N8 (15weeks)	0.92	0.08	neg	NA	NA
108	extra	0	H3N8 x H3N8 (15weeks)	0.85	0.15	neg	NA	NA
586	24	14	H3N8 x H12N5	0.25	0.75	pos	<20	1.3
588	37	14	H3N8 x H3N8 (5 weeks)	0.34	0.66	pos	20	4.32192809488736
589	32	14	H3N8 x H6N2	0.44	0.56	pos	20	4.32192809488736
590	6	14	H3N8 x H10N7	0.37	0.63	pos	40	5.32192809488736
591	9	14	H3N8 x H10N7	0.32	0.68	pos	40	5.32192809488736
592	14	14	H3N8 x H6N2	0.42	0.58	pos	160	7.32192809488736
593	13	14	H3N8 x H3N8 (5 weeks)	0.27	0.73	pos	40	5.32192809488736
594	30	14	H3N8 x H12N5	0.2	0.8	pos	40	5.32192809488736
595	8	14	H3N8 x H10N7	0.2	0.8	pos	40	5.32192809488736
596	31	14	H3N8 x H3N8 (11weeks)	0.16	0.84	pos	80	6.32192809488736
597	2	14	H3N8 x H6N2	0.25	0.75	pos	80	6.32192809488736
598	3	14	H3N8 x H3N8 (5 weeks)	0.31	0.69	pos	40	5.32192809488736
599	22	14	H3N8 x H12N5	0.41	0.59	pos	<20	1.3
600	28	14	H3N8 x H12N5	0.18	0.82	pos	40	5.32192809488736
601	21	14	H3N8 x H4N5	0.41	0.59	pos	40	5.32192809488736
602	26	14	H3N8 x H4N5	0.24	0.76	pos	160	7.32192809488736
603	40	14	H3N8 x H3N8 (15weeks)	0.23	0.77	pos	80	6.32192809488736
604	33	14	H3N8 x H3N8 (15weeks)	0.49	0.51	pos	160	7.32192809488736
605	19	14	H3N8 x H3N8 (15weeks)	0.21	0.79	pos	20	4.32192809488736
606	17	14	H3N8 x H4N5	0.25	0.75	pos	20	4.32192809488736
607	16	14	H3N8 x H3N8 (11weeks)	0.36	0.64	pos	40	5.32192809488736
608	4	14	H3N8 x H3N8 (11weeks)	0.27	0.73	pos	160	7.32192809488736
609	5	14	H3N8 x H3N8 (5 weeks)	0.28	0.72	pos	<20	1.3
610	11	14	H3N8 x H6N2	0.33	0.67	pos	40	5.32192809488736
612	29	14	H3N8 x H3N8 (11weeks)	0.25	0.75	pos	80	6.32192809488736
613	36	14	H3N8 x H10N7	0.25	0.75	pos	40	5.32192809488736
614	39	14	H3N8 x H10N7	0.33	0.67	pos	40	5.32192809488736
615	35	14	H3N8 x H6N2	0.22	0.78	pos	160	7.32192809488736
616	15	14	H3N8 x H4N5	0.19	0.81	pos	80	6.32192809488736
617	27	14	H3N8 x H3N8 (5 weeks)	0.38	0.62	pos	20	4.32192809488736
618	18	14	H3N8 x H4N5	0.29	0.71	pos	40	5.32192809488736
619	38	14	H3N8 x H3N8 (15weeks)	0.32	0.68	pos	160	7.32192809488736
620	10	14	H3N8 x H12N5	0.24	0.76	pos	160	7.32192809488736
621	extra	14	H3N8 x H3N8 (15weeks)	0.3	0.7	pos	40	5.32192809488736
625	12	14	H3N8 x H3N8 (11weeks)	0.23	0.77	pos	160	7.32192809488736
717	29	35	H3N8 x H3N8 (11weeks)	0.24	0.76	pos	80	6.32192809488736
718	40	35	H3N8 x H3N8 (15weeks)	0.16	0.84	pos	80	6.32192809488736
719	24	35	H3N8 x H12N5	0.68	0.32	neg	<20	1.3
720	15	35	H3N8 x H4N5	0.24	0.76	pos	80	6.32192809488736
721	extra	35	H3N8 x H3N8 (15weeks)	0.38	0.63	pos	40	5.32192809488736
722	2	35	H3N8 x H6N2	0.48	0.52	pos	20	4.32192809488736
723	28	35	H3N8 x H12N5	0.23	0.77	pos	<20	1.3
724	26	35	H3N8 x H4N5	0.24	0.76	pos	320	8.32192809488736
725	30	35	H3N8 x H12N5	0.35	0.65	pos	40	5.32192809488736
726	11	35	H3N8 x H6N2	0.7	0.3	neg	40	5.32192809488736
727	3	35	H3N8 x H3N8 (5 weeks)	0.29	0.71	pos	320	8.32192809488736
728	35	35	H3N8 x H6N2	0.24	0.76	pos	160	7.32192809488736
729	6	35	H3N8 x H10N7	0.63	0.37	neg	20	4.32192809488736
730	39	35	H3N8 x H10N7	0.2	0.8	pos	20	4.32192809488736
731	8	35	H3N8 x H10N7	0.13	0.87	pos	20	4.32192809488736
732	9	35	H3N8 x H10N7	0.49	0.51	pos	<20	1.3
734	4	35	H3N8 x H3N8 (11weeks)	0.45	0.55	pos	80	6.32192809488736
735	17	35	H3N8 x H4N5	0.41	0.59	pos	40	5.32192809488736
736	13	35	H3N8 x H3N8 (5 weeks)	0.26	0.74	pos	20	4.32192809488736
738	33	35	H3N8 x H3N8 (15weeks)	0.52	0.48	neg	80	6.32192809488736
740	14	35	H3N8 x H6N2	0.42	0.58	pos	80	6.32192809488736
742	31	35	H3N8 x H3N8 (11weeks)	0.2	0.8	pos	80	6.32192809488736
743	18	35	H3N8 x H4N5	0.48	0.52	pos	<20	1.3
745	16	35	H3N8 x H3N8 (11weeks)	0.22	0.78	pos	80	6.32192809488736
746	21	35	H3N8 x H4N5	0.35	0.65	pos	40	5.32192809488736
747	32	35	H3N8 x H6N2	0.66	0.34	neg	<20	1.3
748	19	35	H3N8 x H3N8 (15weeks)	0.17	0.83	pos	20	4.32192809488736
749	37	35	H3N8 x H3N8 (5 weeks)	0.5	0.5	pos	80	6.32192809488736
750	27	35	H3N8 x H3N8 (5 weeks)	0.56	0.44	neg	<20	1.3
751	36	35	H3N8 x H10N7	0.49	0.51	pos	40	5.32192809488736
752	5	35	H3N8 x H3N8 (5 weeks)	0.34	0.66	pos	20	4.32192809488736
753	38	35	H3N8 x H3N8 (15weeks)	0.53	0.47	neg	20	4.32192809488736
754	22	35	H3N8 x H12N5	0.52	0.48	neg	<20	1.3
755	12	35	H3N8 x H3N8 (11weeks)	0.16	0.84	pos	320	8.32192809488736
756	10	35	H3N8 x H12N5	0.32	0.68	pos	160	7.32192809488736
760	97	35	control H3N8 (11weeks)	1.01	-0.01	neg	NA	NA
764	46	35	control H3N8	0.96	0.04	neg	NA	NA
767	78	35	control for H3N8 (15weeks)	1.02	-0.02	neg	NA	NA
769	66	35	control for H3N8 (15weeks)	0.91	0.09	neg	NA	NA
772	82	35	control for H3N8 (15weeks)	0.93	0.07	neg	NA	NA
774	68	35	control H3N8	0.94	0.06	neg	NA	NA
777	83	35	control H3N8 (11weeks)	1.03	-0.03	neg	NA	NA
783	85	35	control for H3N8 (15weeks)	0.97	0.03	neg	NA	NA
784	87	35	control H3N8 (11weeks)	0.98	0.02	neg	NA	NA
787	73	35	control for H3N8 (15weeks)	1.12	-0.12	neg	NA	NA
796	95	35	control H3N8	1.04	-0.04	neg	NA	NA
800	59	35	control H3N8	1.14	-0.14	neg	NA	NA
801	99	35	control H3N8 (11weeks)	0.97	0.03	neg	NA	NA
803	71	35	control H3N8	0.94	0.06	neg	NA	NA
806	90	35	control H3N8 (11weeks)	0.99	0.01	neg	NA	NA
1463	37	51	H3N8 x H3N8 (5 weeks)	0.72	0.28	neg	80	6.32192809488736
1464	3	51	H3N8 x H3N8 (5 weeks)	0.13	0.87	pos	160	7.32192809488736
1465	27	51	H3N8 x H3N8 (5 weeks)	0.42	0.58	pos	40	5.32192809488736
1466	13	51	H3N8 x H3N8 (5 weeks)	0.24	0.76	pos	80	6.32192809488736
1467	5	51	H3N8 x H3N8 (5 weeks)	0.39	0.61	pos	20	4.32192809488736
1468	68	51	control H3N8	0.47	0.53	pos	40	5.32192809488736
1469	46	51	control H3N8	0.25	0.75	pos	40	5.32192809488736
1470	95	51	control H3N8	0.28	0.72	pos	80	6.32192809488736
1471	59	51	control H3N8	0.16	0.84	pos	320	8.32192809488736
1472	71	51	control H3N8	0.32	0.68	pos	40	5.32192809488736
1477	6	51	H3N8 x H10N7	0.11	0.89	pos	20	4.32192809488736
1478	39	51	H3N8 x H10N7	0.12	0.88	pos	80	6.32192809488736
1479	8	51	H3N8 x H10N7	0.1	0.9	pos	80	6.32192809488736
1480	9	51	H3N8 x H10N7	0.12	0.88	pos	<20	1.3
1481	36	51	H3N8 x H10N7	0.13	0.87	pos	<20	1.3
1487	30	51	H3N8 x H12N5	0.11	0.89	pos	<20	1.3
1488	10	51	H3N8 x H12N5	0.07	0.93	pos	80	6.32192809488736
1489	28	51	H3N8 x H12N5	0.08	0.92	pos	40	5.32192809488736
1490	22	51	H3N8 x H12N5	0.07	0.93	pos	<20	1.3
1491	24	51	H3N8 x H12N5	0.06	0.94	pos	20	4.32192809488736
1507	14	51	H3N8 x H6N2	0.09	0.91	pos	40	5.32192809488736
1508	32	51	H3N8 x H6N2	0.1	0.9	pos	<20	1.3
1509	11	51	H3N8 x H6N2	0.07	0.93	pos	80	6.32192809488736
1510	35	51	H3N8 x H6N2	0.07	0.93	pos	80	6.32192809488736
1511	17	51	H3N8 x H4N5	0.08	0.92	pos	80	6.32192809488736
1512	18	51	H3N8 x H4N5	0.08	0.92	pos	160	7.32192809488736
1513	15	51	H3N8 x H4N5	0.08	0.92	pos	160	7.32192809488736
1514	26	51	H3N8 x H4N5	0.1	0.9	pos	160	7.32192809488736
1515	21	51	H3N8 x H4N5	0.11	0.89	pos	640	9.32192809488736
1521	4	57	H3N8 x H3N8 (11weeks)	0.33	0.67	pos	80	6.32192809488736
1522	33	57	H3N8 x H3N8 (15weeks)	0.39	0.61	pos	80	6.32192809488736
1523	extra	57	H3N8 x H3N8 (15weeks)	0.18	0.82	pos	80	6.32192809488736
1524	29	57	H3N8 x H3N8 (11weeks)	0.2	0.8	pos	40	5.32192809488736
1525	19	57	H3N8 x H3N8 (15weeks)	0.15	0.85	pos	20	4.32192809488736
1526	16	57	H3N8 x H3N8 (11weeks)	0.23	0.77	pos	20	4.32192809488736
1527	12	57	H3N8 x H3N8 (11weeks)	0.15	0.85	pos	80	6.32192809488736
1528	40	57	H3N8 x H3N8 (15weeks)	0.12	0.88	pos	160	7.32192809488736
1529	31	57	H3N8 x H3N8 (11weeks)	0.23	0.77	pos	160	7.32192809488736
1530	38	57	H3N8 x H3N8 (15weeks)	0.39	0.61	pos	20	4.32192809488736
1531	33	80	H3N8 x H3N8 (15weeks)	0.43	0.57	pos	40	5.32192809488736
1532	19	80	H3N8 x H3N8 (15weeks)	0.19	0.81	pos	20	4.32192809488736
1533	40	80	H3N8 x H3N8 (15weeks)	0.13	0.87	pos	80	6.32192809488736
1534	38	80	H3N8 x H3N8 (15weeks)	0.39	0.61	pos	40	5.32192809488736
1535	extra	80	H3N8 x H3N8 (15weeks)	0.18	0.82	pos	40	5.32192809488736
1536	12	80	H3N8 x H3N8 (11weeks)	0.15	0.85	pos	80	6.32192809488736
1537	4	80	H3N8 x H3N8 (11weeks)	0.23	0.77	pos	80	6.32192809488736
1538	16	80	H3N8 x H3N8 (11weeks)	0.2	0.8	pos	20	4.32192809488736
1539	29	80	H3N8 x H3N8 (11weeks)	0.23	0.77	pos	40	5.32192809488736
1540	31	80	H3N8 x H3N8 (11weeks)	0.27	0.73	pos	320	8.32192809488736
1541	99	80	control H3N8 (11weeks)	0.55	0.45	Neg	NA	NA
1542	87	80	control H3N8 (11weeks)	0.59	0.41	Neg	NA	NA
1543	90	80	control H3N8 (11weeks)	0.63	0.37	Neg	NA	NA
1544	83	80	control H3N8 (11weeks)	0.61	0.39	Neg	NA	NA
1545	97	80	control H3N8 (11weeks)	0.58	0.42	Neg	NA	NA
1646	12	94	H3N8 x H3N8 (11weeks)	0.07	0.93	pos	640	9.32192809488736
1647	29	94	H3N8 x H3N8 (11weeks)	0.07	0.93	pos	320	8.32192809488736
1648	31	94	H3N8 x H3N8 (11weeks)	0.06	0.94	pos	1280	10.3219280948874
1649	16	94	H3N8 x H3N8 (11weeks)	0.08	0.92	pos	160	7.32192809488736
1650	4	94	H3N8 x H3N8 (11weeks)	0.18	0.82	pos	160	7.32192809488736
1651	87	94	control H3N8 (11weeks)	0.06	0.94	pos	40	5.32192809488736
1652	99	94	control H3N8 (11weeks)	0.16	0.84	pos	320	8.32192809488736
1653	90	94	control H3N8 (11weeks)	0.19	0.81	pos	40	5.32192809488736
1654	83	94	control H3N8 (11weeks)	0.07	0.93	pos	40	5.32192809488736
1655	97	94	control H3N8 (11weeks)	0.15	0.85	pos	80	6.32192809488736
1656	40	94	H3N8 x H3N8 (15weeks)	0.12	0.88	pos	80	6.32192809488736
1657	33	94	H3N8 x H3N8 (15weeks)	0.46	0.54	pos	40	5.32192809488736
1658	38	94	H3N8 x H3N8 (15weeks)	0.51	0.49	Neg	20	4.32192809488736
1659	19	94	H3N8 x H3N8 (15weeks)	0.16	0.84	pos	40	5.32192809488736
1660	extra	94	H3N8 x H3N8 (15weeks)	0.25	0.75	pos	40	5.32192809488736
1661	33	108	H3N8 x H3N8 (15weeks)	0.79	0.21	Neg	160	7.32192809488736
1662	19	108	H3N8 x H3N8 (15weeks)	0.18	0.82	pos	80	6.32192809488736
1663	40	108	H3N8 x H3N8 (15weeks)	0.15	0.85	pos	40	5.32192809488736
1664	38	108	H3N8 x H3N8 (15weeks)	0.74	0.26	Neg	<20	1.3
1665	extra	108	H3N8 x H3N8 (15weeks)	0.37	0.63	pos	80	6.32192809488736
1666	78	108	control for H3N8 (15weeks)	0.69	0.31	Neg	NA	NA
1667	73	108	control for H3N8 (15weeks)	0.87	0.13	Neg	NA	NA
1668	85	108	control for H3N8 (15weeks)	0.87	0.13	Neg	NA	NA
1669	66	108	control for H3N8 (15weeks)	0.94	0.06	Neg	NA	NA
1670	82	108	control for H3N8 (15weeks)	0.92	0.08	Neg	NA	NA
1771	33	122	H3N8 x H3N8 (15weeks)	0.15	0.85	pos	640	9.32192809488736
1772	19	122	H3N8 x H3N8 (15weeks)	0.1	0.9	pos	160	7.32192809488736
1773	40	122	H3N8 x H3N8 (15weeks)	0.08	0.92	pos	1280	10.3219280948874
1774	38	122	H3N8 x H3N8 (15weeks)	0.69	0.31	Neg	20	4.32192809488736
1775	extra	122	H3N8 x H3N8 (15weeks)	0.17	0.83	pos	160	7.32192809488736
1776	85	122	control for H3N8 (15weeks)	0.09	0.91	pos	80	6.32192809488736
1777	78	122	control for H3N8 (15weeks)	0.13	0.87	pos	40	5.32192809488736
1778	82	122	control for H3N8 (15weeks)	0.21	0.79	pos	80	6.32192809488736
1779	73	122	control for H3N8 (15weeks)	0.18	0.82	pos	40	5.32192809488736
1780	66	122	control for H3N8 (15weeks)	0.3	0.7	pos	160	7.32192809488736

## Sheet: Fig 8- VN_CrossReactivity
Treatment	H10N7	H4N6	H3N8	H2N3	H1N1	H6N1	H12N5
age matched control H3N8			20
age matched control H3N8			20
age matched control H3N8			80
age matched control H3N8			40
age matched control H3N8			20
H3N8xH3N8 (5weeks)			160
H3N8xH3N8 (5weeks)			320
H3N8xH3N8 (5weeks)			40
H3N8xH3N8 (5weeks)			80
H3N8xH3N8 (5weeks)			40		20
age match control H3XH3 (11weeks)			40
age match control H3XH3 (11weeks)			80
age match control H3XH3 (11weeks)			40
age match control H3XH3 (11weeks)			40
age match control H3XH3 (11weeks)			20
H3N8xH3N8 (11weeks)			320
H3N8xH3N8 (11weeks)			320
H3N8xH3N8 (11weeks)			320
H3N8xH3N8 (11weeks)			160
H3N8xH3N8 (11weeks)			320
age match control H3XH3 (15weeks)			80
age match control H3XH3 (15weeks)			20
age match control H3XH3 (15weeks)			40
age match control H3XH3 (15weeks)			20
age match control H3XH3 (15weeks)			80
H3N8xH3N8 (15weeks)			320
H3N8xH3N8 (15weeks)			80
H3N8xH3N8 (15weeks)			320
H3N8xH3N8 (15weeks)			40
H3N8xH3N8 (15weeks)			80
age matched control H4N5		320
age matched control H4N5		160
age matched control H4N5		160
age matched control H4N5		160
age matched control H4N5		80
H3N8XH4N5		20	320
H3N8XH4N5		80	320
H3N8XH4N5		80	160
H3N8XH4N5		40	80
H3N8XH4N5		40	160
age matched control H10N7	20
age matched control H10N7	80
age matched control H10N7	80
age matched control H10N7	320
age matched control H10N7	80
H3N8xH10N7			20
H3N8xH10N7	160		20
H3N8xH10N7	80		160
H3N8xH10N7	20		40
H3N8xH10N7	320
age matched control H12N5
age matched control H12N5							20
age matched control H12N5							20
age matched control H12N5
age matched control H12N5							20
H3N8xH12N5			80				320
H3N8xH12N5			320				40
H3N8xH12N5			20
H3N8xH12N5							40
H3N8xH12N5			40
age matched control H6N2						20
age matched control H6N2						320
age matched control H6N2						40
age matched control H6N2						20
age matched control H6N2						20
H3N8XH6N2			160			160
H3N8XH6N2						40
H3N8XH6N2			160			80
H3N8XH6N2			160			80
H3N8xH6N2 (day 6)			320			80
